# Supplementary material for: LFA-1/ ICAM-1 promotes NK cell cytotoxicity associated with the pathogenesis of ocular toxoplasmosis in murine model
Source: PLoS Negl Trop Dis. 2022 Oct 7;16(10):e0010848. doi: 10.1371/journal.pntd.0010848 (PMC9581422; doi:10.1371/journal.pntd.0010848)
Supplement: S1 Table — (XLSX) [file pntd.0010848.s001.xlsx]

## Sheet: Sheet1
pathway_id	pathway_name	pvalue	Gene_ID	Gene_name	KO_ENTRY	EC	Description	FPKM.Toxo_wh6_1	FPKM.Toxo_wh6_2	FPKM.Toxo_wh6_3	FPKM.Control_1	FPKM.Control_2	FPKM.Control_3	fc	log2(fc)	regulation
ko00010	Glycolysis / Gluconeogenesis	0.926987	ENSMUSG00000025877	Hk3	K00844	EC:2.7.1.1	hexokinase 3 [Source:MGI Symbol;Acc:MGI:2670962]	0.235947	5.89482	3.73226	0.404467	0.313028	0.352013	9.22202	3.20508	up
ko00040	Pentose and glucuronate interconversions	0.7343	ENSMUSG00000090124	Ugt1a7c	K00699	EC:2.4.1.17	UDP glucuronosyltransferase 1 family, polypeptide A7C [Source:MGI Symbol;Acc:MGI:3032636]	0.518693	0.494004	2.02823	0.513617	0.304655	0.29458	2.73255	1.45025	up
ko00051	Fructose and mannose metabolism	0.38819	ENSMUSG00000025648	Pfkfb4	K19030	3.1.3.46;EC:2.7.1.105	6-phosphofructo-2-kinase/fructose-2,6-biphosphatase 4 [Source:MGI Symbol;Acc:MGI:2687284]	3.47297	4.65448	4.69157	2.03509	2.00772	2.13376	2.07543	1.05341	up
ko00051	Fructose and mannose metabolism	0.38819	ENSMUSG00000025877	Hk3	K00844	EC:2.7.1.1	hexokinase 3 [Source:MGI Symbol;Acc:MGI:2670962]	0.235947	5.89482	3.73226	0.404467	0.313028	0.352013	9.22202	3.20508	up
ko00052	Galactose metabolism	0.712712	ENSMUSG00000025877	Hk3	K00844	EC:2.7.1.1	hexokinase 3 [Source:MGI Symbol;Acc:MGI:2670962]	0.235947	5.89482	3.73226	0.404467	0.313028	0.352013	9.22202	3.20508	up
ko00053	Ascorbate and aldarate metabolism	0.650783	ENSMUSG00000090124	Ugt1a7c	K00699	EC:2.4.1.17	UDP glucuronosyltransferase 1 family, polypeptide A7C [Source:MGI Symbol;Acc:MGI:3032636]	0.518693	0.494004	2.02823	0.513617	0.304655	0.29458	2.73255	1.45025	up
ko00071	Fatty acid degradation	0.857871	ENSMUSG00000010651	Acaa1b	K07513	EC:2.3.1.16	acetyl-Coenzyme A acyltransferase 1B [Source:MGI Symbol;Acc:MGI:3605455]	0.700381	0.399257	0.668607	1.6386	0.876246	1.35182	0.457305	-1.12877	down
ko00120	Primary bile acid biosynthesis	0.463679	ENSMUSG00000050370	Ch25h	K10223	EC:1.14.99.38	cholesterol 25-hydroxylase [Source:MGI Symbol;Acc:MGI:1333869]	1.29184	3.52514	2.65855	0.496068	1.57021	0.842665	2.56985	1.36168	up
ko00140	Steroid hormone biosynthesis	0.658621	ENSMUSG00000025479	Cyp2e1	K07415	EC:1.14.13.-	cytochrome P450, family 2, subfamily e, polypeptide 1 [Source:MGI Symbol;Acc:MGI:88607]	6.76136	0.602714	1.71399	13.1166	0.697631	17.0103	0.294508	-1.76362	down
ko00140	Steroid hormone biosynthesis	0.658621	ENSMUSG00000066704	Cyp2b19	K07412	EC:1.14.14.1	cytochrome P450, family 2, subfamily b, polypeptide 19 [Source:MGI Symbol;Acc:MGI:107303]	1.20143	2.24281	0.828485	0.843557	0.615066	0.647109	2.02909	1.02084	up
ko00140	Steroid hormone biosynthesis	0.658621	ENSMUSG00000090124	Ugt1a7c	K00699	EC:2.4.1.17	UDP glucuronosyltransferase 1 family, polypeptide A7C [Source:MGI Symbol;Acc:MGI:3032636]	0.518693	0.494004	2.02823	0.513617	0.304655	0.29458	2.73255	1.45025	up
ko00190	Oxidative phosphorylation	0.964301	ENSMUSG00000001750	Tcirg1	K02154	NA	T cell, immune regulator 1, ATPase, H+ transporting, lysosomal V0 protein A3 [Source:MGI Symbol;Acc:MGI:1350931]	4.46658	12.1346	10.0938	4.01828	4.82653	4.26963	2.03554	1.02541	up
ko00190	Oxidative phosphorylation	0.964301	ENSMUSG00000028238	Atp6v0d2	K02146	NA	ATPase, H+ transporting, lysosomal V0 subunit D2 [Source:MGI Symbol;Acc:MGI:1924415]	0.407308	7.28373	6.79821	0.691064	0.638544	0.657119	7.29303	2.86652	up
ko00220	Arginine biosynthesis	0.522874	ENSMUSG00000020826	Nos2	K13241	EC:1.14.13.39	nitric oxide synthase 2, inducible [Source:MGI Symbol;Acc:MGI:97361]	0.278887	1.29214	0.886715	0.0868619	0.0306812	0.32695	5.52933	2.4671	up
ko00230	Purine metabolism	0.899703	ENSMUSG00000028527	Ak4	K00939	EC:2.7.4.3	adenylate kinase 4 [Source:MGI Symbol;Acc:MGI:87979]	1.35009	3.61916	4.76032	0.882888	1.19231	1.02213	3.14128	1.65135	up
ko00230	Purine metabolism	0.899703	ENSMUSG00000030653	Gm45837	K18283	EC:3.1.4.17	predicted gene 45837 [Source:MGI Symbol;Acc:MGI:5804952]	2.08377	1.88972	1.35878	1.1827	0.030338	0.331069	3.4533	1.78797	up
ko00230	Purine metabolism	0.899703	ENSMUSG00000037370	Enpp1	K01513	3.6.1.9;EC:3.1.4.1	ectonucleotide pyrophosphatase/phosphodiesterase 1 [Source:MGI Symbol;Acc:MGI:97370]	0.288838	0.331041	0.424735	0.717355	0.819366	0.935278	0.422578	-1.24271	down
ko00240	Pyrimidine metabolism	0.655318	ENSMUSG00000020638	Cmpk2	K13809	EC:2.7.4.14	cytidine monophosphate (UMP-CMP) kinase 2, mitochondrial [Source:MGI Symbol;Acc:MGI:99830]	3.05875	9.54627	8.11982	2.134	2.88545	3.45241	2.44632	1.29061	up
ko00240	Pyrimidine metabolism	0.655318	ENSMUSG00000037370	Enpp1	K01513	3.6.1.9;EC:3.1.4.1	ectonucleotide pyrophosphatase/phosphodiesterase 1 [Source:MGI Symbol;Acc:MGI:97370]	0.288838	0.331041	0.424735	0.717355	0.819366	0.935278	0.422578	-1.24271	down
ko00280	Valine, leucine and isoleucine degradation	0.883141	ENSMUSG00000010651	Acaa1b	K07513	EC:2.3.1.16	acetyl-Coenzyme A acyltransferase 1B [Source:MGI Symbol;Acc:MGI:3605455]	0.700381	0.399257	0.668607	1.6386	0.876246	1.35182	0.457305	-1.12877	down
ko00330	Arginine and proline metabolism	0.857871	ENSMUSG00000020826	Nos2	K13241	EC:1.14.13.39	nitric oxide synthase 2, inducible [Source:MGI Symbol;Acc:MGI:97361]	0.278887	1.29214	0.886715	0.0868619	0.0306812	0.32695	5.52933	2.4671	up
ko00380	Tryptophan metabolism	0.840166	ENSMUSG00000000673	Haao	K00452	EC:1.13.11.6	3-hydroxyanthranilate 3,4-dioxygenase [Source:MGI Symbol;Acc:MGI:1349444]	0.115054	0.370503	0.242766	0.0609163	0.0891519	0.150869	2.42018	1.27512	up
ko00500	Starch and sucrose metabolism	0.36058	ENSMUSG00000025877	Hk3	K00844	EC:2.7.1.1	hexokinase 3 [Source:MGI Symbol;Acc:MGI:2670962]	0.235947	5.89482	3.73226	0.404467	0.313028	0.352013	9.22202	3.20508	up
ko00500	Starch and sucrose metabolism	0.36058	ENSMUSG00000037370	Enpp1	K01513	3.6.1.9;EC:3.1.4.1	ectonucleotide pyrophosphatase/phosphodiesterase 1 [Source:MGI Symbol;Acc:MGI:97370]	0.288838	0.331041	0.424735	0.717355	0.819366	0.935278	0.422578	-1.24271	down
ko00510	N-Glycan biosynthesis	0.857871	ENSMUSG00000019888	Mgat4c	K13748	2.4.1.145;EC:2.4.1.201	MGAT4 family, member C [Source:MGI Symbol;Acc:MGI:1914819]	0.194175	0.29104	0.251505	0.0248909	0.152114	0.0417664	3.36754	1.7517	up
ko00512	Mucin type O-glycan biosynthesis	0.664151	ENSMUSG00000060988	Galnt13	K00710	EC:2.4.1.41	polypeptide N-acetylgalactosaminyltransferase 13 [Source:MGI Symbol;Acc:MGI:2139447]	0.351118	0.361109	0.317245	2.36098	2.67795	0.312455	0.192375	-2.37801	down
ko00520	Amino sugar and nucleotide sugar metabolism	0.852198	ENSMUSG00000025877	Hk3	K00844	EC:2.7.1.1	hexokinase 3 [Source:MGI Symbol;Acc:MGI:2670962]	0.235947	5.89482	3.73226	0.404467	0.313028	0.352013	9.22202	3.20508	up
ko00524	Neomycin, kanamycin and gentamicin biosynthesis	0.176805	ENSMUSG00000025877	Hk3	K00844	EC:2.7.1.1	hexokinase 3 [Source:MGI Symbol;Acc:MGI:2670962]	0.235947	5.89482	3.73226	0.404467	0.313028	0.352013	9.22202	3.20508	up
ko00562	Inositol phosphate metabolism	0.773698	ENSMUSG00000026288	Inpp5d	K03084	EC:3.1.3.86	inositol polyphosphate-5-phosphatase D [Source:MGI Symbol;Acc:MGI:107357]	0.685014	2.59588	2.26032	0.742799	0.884369	0.89942	2.19316	1.13301	up
ko00562	Inositol phosphate metabolism	0.773698	ENSMUSG00000040061	Plcb2	K05858	EC:3.1.4.11	phospholipase C, beta 2 [Source:MGI Symbol;Acc:MGI:107465]	0.209911	1.03242	0.86101	0.189512	0.145319	0.185346	4.04352	2.01561	up
ko00564	Glycerophospholipid metabolism	0.890062	ENSMUSG00000041202	Pla2g2d	K01047	EC:3.1.1.4	phospholipase A2, group IID [Source:MGI Symbol;Acc:MGI:1341796]	0.275928	2.12778	2.23671	0.339415	0.433322	0.48946	3.67646	1.87832	up
ko00564	Glycerophospholipid metabolism	0.890062	ENSMUSG00000052160	Pld4	K16860	EC:3.1.4.4	phospholipase D family, member 4 [Source:MGI Symbol;Acc:MGI:2144765]	1.73311	8.25239	6.34403	1.37525	1.69197	1.80223	3.35347	1.74565	up
ko00565	Ether lipid metabolism	0.103277	ENSMUSG00000032854	Ugt8a	K04628	EC:2.4.1.47	UDP galactosyltransferase 8A [Source:MGI Symbol;Acc:MGI:109522]	0.895509	0.139245	0.994706	1.0986	2.82644	2.17553	0.332667	-1.58785	down
ko00565	Ether lipid metabolism	0.103277	ENSMUSG00000038173	Enpp6	K08743	EC:3.1.4.-	ectonucleotide pyrophosphatase/phosphodiesterase 6 [Source:MGI Symbol;Acc:MGI:2445171]	0.323736	0.14318	0.328323	0.341334	0.670948	0.66274	0.474763	-1.07472	down
ko00565	Ether lipid metabolism	0.103277	ENSMUSG00000041202	Pla2g2d	K01047	EC:3.1.1.4	phospholipase A2, group IID [Source:MGI Symbol;Acc:MGI:1341796]	0.275928	2.12778	2.23671	0.339415	0.433322	0.48946	3.67646	1.87832	up
ko00565	Ether lipid metabolism	0.103277	ENSMUSG00000052160	Pld4	K16860	EC:3.1.4.4	phospholipase D family, member 4 [Source:MGI Symbol;Acc:MGI:2144765]	1.73311	8.25239	6.34403	1.37525	1.69197	1.80223	3.35347	1.74565	up
ko00590	Arachidonic acid metabolism	0.123852	ENSMUSG00000003484	Cyp4f18	K17726	1.14.14.79;1.14.14.94;EC:1.14.14.78	cytochrome P450, family 4, subfamily f, polypeptide 18 [Source:MGI Symbol;Acc:MGI:1919304]	0.290402	2.02447	1.44049	0.433329	0.68004	0.328267	2.60493	1.38124	up
ko00590	Arachidonic acid metabolism	0.123852	ENSMUSG00000025479	Cyp2e1	K07415	EC:1.14.13.-	cytochrome P450, family 2, subfamily e, polypeptide 1 [Source:MGI Symbol;Acc:MGI:88607]	6.76136	0.602714	1.71399	13.1166	0.697631	17.0103	0.294508	-1.76362	down
ko00590	Arachidonic acid metabolism	0.123852	ENSMUSG00000029925	Tbxas1	K01832	EC:5.3.99.5	thromboxane A synthase 1, platelet [Source:MGI Symbol;Acc:MGI:98497]	0.188317	0.888825	0.611677	0.22187	0.211626	0.209544	2.6263	1.39303	up
ko00590	Arachidonic acid metabolism	0.123852	ENSMUSG00000041202	Pla2g2d	K01047	EC:3.1.1.4	phospholipase A2, group IID [Source:MGI Symbol;Acc:MGI:1341796]	0.275928	2.12778	2.23671	0.339415	0.433322	0.48946	3.67646	1.87832	up
ko00590	Arachidonic acid metabolism	0.123852	ENSMUSG00000066704	Cyp2b19	K07412	EC:1.14.14.1	cytochrome P450, family 2, subfamily b, polypeptide 19 [Source:MGI Symbol;Acc:MGI:107303]	1.20143	2.24281	0.828485	0.843557	0.615066	0.647109	2.02909	1.02084	up
ko00590	Arachidonic acid metabolism	0.123852	ENSMUSG00000081225	Cyp2j12	K07418	1.14.14.73;1.14.14.74;1.14.14.75;EC:1.14.14.1	cytochrome P450, family 2, subfamily j, polypeptide 12 [Source:MGI Symbol;Acc:MGI:3717097]	0.34757	0.0287076	0.251944	0.535808	0.642957	0.738442	0.327675	-1.60966	down
ko00591	Linoleic acid metabolism	0.297752	ENSMUSG00000025479	Cyp2e1	K07415	EC:1.14.13.-	cytochrome P450, family 2, subfamily e, polypeptide 1 [Source:MGI Symbol;Acc:MGI:88607]	6.76136	0.602714	1.71399	13.1166	0.697631	17.0103	0.294508	-1.76362	down
ko00591	Linoleic acid metabolism	0.297752	ENSMUSG00000041202	Pla2g2d	K01047	EC:3.1.1.4	phospholipase A2, group IID [Source:MGI Symbol;Acc:MGI:1341796]	0.275928	2.12778	2.23671	0.339415	0.433322	0.48946	3.67646	1.87832	up
ko00591	Linoleic acid metabolism	0.297752	ENSMUSG00000081225	Cyp2j12	K07418	1.14.14.73;1.14.14.74;1.14.14.75;EC:1.14.14.1	cytochrome P450, family 2, subfamily j, polypeptide 12 [Source:MGI Symbol;Acc:MGI:3717097]	0.34757	0.0287076	0.251944	0.535808	0.642957	0.738442	0.327675	-1.60966	down
ko00592	alpha-Linolenic acid metabolism	0.246859	ENSMUSG00000010651	Acaa1b	K07513	EC:2.3.1.16	acetyl-Coenzyme A acyltransferase 1B [Source:MGI Symbol;Acc:MGI:3605455]	0.700381	0.399257	0.668607	1.6386	0.876246	1.35182	0.457305	-1.12877	down
ko00592	alpha-Linolenic acid metabolism	0.246859	ENSMUSG00000041202	Pla2g2d	K01047	EC:3.1.1.4	phospholipase A2, group IID [Source:MGI Symbol;Acc:MGI:1341796]	0.275928	2.12778	2.23671	0.339415	0.433322	0.48946	3.67646	1.87832	up
ko00600	Sphingolipid metabolism	0.8463	ENSMUSG00000032854	Ugt8a	K04628	EC:2.4.1.47	UDP galactosyltransferase 8A [Source:MGI Symbol;Acc:MGI:109522]	0.895509	0.139245	0.994706	1.0986	2.82644	2.17553	0.332667	-1.58785	down
ko00650	Butanoate metabolism	0.650783	ENSMUSG00000030935	Acsm3	K01896	EC:6.2.1.2	acyl-CoA synthetase medium-chain family member 3 [Source:MGI Symbol;Acc:MGI:99538]	0.190571	0.0533072	0.0170751	0.275889	0.0725434	0.469489	0.319045	-1.64817	down
ko00730	Thiamine metabolism	0.442363	ENSMUSG00000028527	Ak4	K00939	EC:2.7.4.3	adenylate kinase 4 [Source:MGI Symbol;Acc:MGI:87979]	1.35009	3.61916	4.76032	0.882888	1.19231	1.02213	3.14128	1.65135	up
ko00740	Riboflavin metabolism	0.267548	ENSMUSG00000037370	Enpp1	K01513	3.6.1.9;EC:3.1.4.1	ectonucleotide pyrophosphatase/phosphodiesterase 1 [Source:MGI Symbol;Acc:MGI:97370]	0.288838	0.331041	0.424735	0.717355	0.819366	0.935278	0.422578	-1.24271	down
ko00760	Nicotinate and nicotinamide metabolism	0.38819	ENSMUSG00000030651	Art2b	K19980	3.2.2.5;EC:2.4.2.31	ADP-ribosyltransferase 2b [Source:MGI Symbol;Acc:MGI:107545]	0.0001	0.397563	0.489723	0.0001	0.0001	0.0001	2957.95	11.5304	up
ko00760	Nicotinate and nicotinamide metabolism	0.38819	ENSMUSG00000037370	Enpp1	K01513	3.6.1.9;EC:3.1.4.1	ectonucleotide pyrophosphatase/phosphodiesterase 1 [Source:MGI Symbol;Acc:MGI:97370]	0.288838	0.331041	0.424735	0.717355	0.819366	0.935278	0.422578	-1.24271	down
ko00770	Pantothenate and CoA biosynthesis	0.503904	ENSMUSG00000037370	Enpp1	K01513	3.6.1.9;EC:3.1.4.1	ectonucleotide pyrophosphatase/phosphodiesterase 1 [Source:MGI Symbol;Acc:MGI:97370]	0.288838	0.331041	0.424735	0.717355	0.819366	0.935278	0.422578	-1.24271	down
ko00830	Retinol metabolism	0.867712	ENSMUSG00000066704	Cyp2b19	K07412	EC:1.14.14.1	cytochrome P450, family 2, subfamily b, polypeptide 19 [Source:MGI Symbol;Acc:MGI:107303]	1.20143	2.24281	0.828485	0.843557	0.615066	0.647109	2.02909	1.02084	up
ko00830	Retinol metabolism	0.867712	ENSMUSG00000090124	Ugt1a7c	K00699	EC:2.4.1.17	UDP glucuronosyltransferase 1 family, polypeptide A7C [Source:MGI Symbol;Acc:MGI:3032636]	0.518693	0.494004	2.02823	0.513617	0.304655	0.29458	2.73255	1.45025	up
ko00860	Porphyrin and chlorophyll metabolism	0.797892	ENSMUSG00000090124	Ugt1a7c	K00699	EC:2.4.1.17	UDP glucuronosyltransferase 1 family, polypeptide A7C [Source:MGI Symbol;Acc:MGI:3032636]	0.518693	0.494004	2.02823	0.513617	0.304655	0.29458	2.73255	1.45025	up
ko00910	Nitrogen metabolism	0.484182	ENSMUSG00000027559	Car3	K01672	EC:4.2.1.1	carbonic anhydrase 3 [Source:MGI Symbol;Acc:MGI:88270]	39.6922	17.3302	19.9472	83.8909	21.7933	86.2407	0.40104	-1.31818	down
ko00980	Metabolism of xenobiotics by cytochrome P450	0.723627	ENSMUSG00000025479	Cyp2e1	K07415	EC:1.14.13.-	cytochrome P450, family 2, subfamily e, polypeptide 1 [Source:MGI Symbol;Acc:MGI:88607]	6.76136	0.602714	1.71399	13.1166	0.697631	17.0103	0.294508	-1.76362	down
ko00980	Metabolism of xenobiotics by cytochrome P450	0.723627	ENSMUSG00000090124	Ugt1a7c	K00699	EC:2.4.1.17	UDP glucuronosyltransferase 1 family, polypeptide A7C [Source:MGI Symbol;Acc:MGI:3032636]	0.518693	0.494004	2.02823	0.513617	0.304655	0.29458	2.73255	1.45025	up
ko00982	Drug metabolism - cytochrome P450	0.738815	ENSMUSG00000025479	Cyp2e1	K07415	EC:1.14.13.-	cytochrome P450, family 2, subfamily e, polypeptide 1 [Source:MGI Symbol;Acc:MGI:88607]	6.76136	0.602714	1.71399	13.1166	0.697631	17.0103	0.294508	-1.76362	down
ko00982	Drug metabolism - cytochrome P450	0.738815	ENSMUSG00000090124	Ugt1a7c	K00699	EC:2.4.1.17	UDP glucuronosyltransferase 1 family, polypeptide A7C [Source:MGI Symbol;Acc:MGI:3032636]	0.518693	0.494004	2.02823	0.513617	0.304655	0.29458	2.73255	1.45025	up
ko00983	Drug metabolism - other enzymes	0.650973	ENSMUSG00000025479	Cyp2e1	K07415	EC:1.14.13.-	cytochrome P450, family 2, subfamily e, polypeptide 1 [Source:MGI Symbol;Acc:MGI:88607]	6.76136	0.602714	1.71399	13.1166	0.697631	17.0103	0.294508	-1.76362	down
ko00983	Drug metabolism - other enzymes	0.650973	ENSMUSG00000031725	Ces1f	K01044	EC:3.1.1.1	carboxylesterase 1F [Source:MGI Symbol;Acc:MGI:2142687]	0.325522	0.0135551	0.0428621	0.530572	0.0380776	0.887468	0.2623	-1.93071	down
ko00983	Drug metabolism - other enzymes	0.650973	ENSMUSG00000090124	Ugt1a7c	K00699	EC:2.4.1.17	UDP glucuronosyltransferase 1 family, polypeptide A7C [Source:MGI Symbol;Acc:MGI:3032636]	0.518693	0.494004	2.02823	0.513617	0.304655	0.29458	2.73255	1.45025	up
ko01040	Biosynthesis of unsaturated fatty acids	0.3466	ENSMUSG00000010651	Acaa1b	K07513	EC:2.3.1.16	acetyl-Coenzyme A acyltransferase 1B [Source:MGI Symbol;Acc:MGI:3605455]	0.700381	0.399257	0.668607	1.6386	0.876246	1.35182	0.457305	-1.12877	down
ko01040	Biosynthesis of unsaturated fatty acids	0.3466	ENSMUSG00000025203	Scd2	K00507	EC:1.14.19.1	stearoyl-Coenzyme A desaturase 2 [Source:MGI Symbol;Acc:MGI:98240]	24.236	30.727	32.0012	25.4348	37.5211	128.605	0.453977	-1.13931	down
ko01523	Antifolate resistance	0.689376	ENSMUSG00000020865	Abcc3	K05667	NA	ATP-binding cassette, sub-family C (CFTR/MRP), member 3 [Source:MGI Symbol;Acc:MGI:1923658]	0.141837	0.877648	0.572249	0.0852642	0.296038	0.176631	2.85292	1.51244	up
ko02010	ABC transporters	0.276734	ENSMUSG00000020865	Abcc3	K05667	NA	ATP-binding cassette, sub-family C (CFTR/MRP), member 3 [Source:MGI Symbol;Acc:MGI:1923658]	0.141837	0.877648	0.572249	0.0852642	0.296038	0.176631	2.85292	1.51244	up
ko02010	ABC transporters	0.276734	ENSMUSG00000024339	Tap2	NA	NA	transporter 2, ATP-binding cassette, sub-family B (MDR/TAP) [Source:MGI Symbol;Acc:MGI:98484]	8.61259	27.6046	20.1039	6.35199	5.26869	7.29298	2.9778	1.57425	up
ko02010	ABC transporters	0.276734	ENSMUSG00000037321	Tap1	NA	NA	transporter 1, ATP-binding cassette, sub-family B (MDR/TAP) [Source:MGI Symbol;Acc:MGI:98483]	5.00638	29.1901	13.616	2.19036	3.01918	2.95162	5.85854	2.55054	up
ko03010	Ribosome	0.994574	ENSMUSG00000050621	Rps27rt	K02978	NA	ribosomal protein S27, retrogene [Source:MGI Symbol;Acc:MGI:3704345]	57.345	96.9134	192.981	49.4334	49.1073	69.3537	2.0682	1.04838	up
ko03040	Spliceosome	0.994355	ENSMUSG00000059005	Hnrnpa3	K12741	NA	heterogeneous nuclear ribonucleoprotein A3 [Source:MGI Symbol;Acc:MGI:1917171]	6.74993	3.44172	23.54	0.233469	3.91425	5.07324	3.65815	1.87111	up
ko03050	Proteasome	0.255875	ENSMUSG00000024338	Psmb8	K02740	EC:3.4.25.1	proteasome (prosome, macropain) subunit, beta type 8 (large multifunctional peptidase 7) [Source:MGI Symbol;Acc:MGI:1346527]	5.10851	21.8165	16.9765	3.94828	4.27844	5.22952	3.26253	1.70599	up
ko03050	Proteasome	0.255875	ENSMUSG00000031897	Psmb10	K02733	EC:3.4.25.1	proteasome (prosome, macropain) subunit, beta type 10 [Source:MGI Symbol;Acc:MGI:1096380]	7.12265	20.3774	15.4547	5.29439	5.07975	6.12347	2.60369	1.38056	up
ko03050	Proteasome	0.255875	ENSMUSG00000096727	Psmb9	K02741	EC:3.4.25.1	proteasome (prosome, macropain) subunit, beta type 9 (large multifunctional peptidase 2) [Source:MGI Symbol;Acc:MGI:1346526]	3.15925	15.2916	7.22725	1.48573	1.79385	2.13179	4.7452	2.24647	up
ko03060	Protein export	0.664151	ENSMUSG00000035227	Spcs2	K12947	EC:3.4.-.-	signal peptidase complex subunit 2 homolog (S. cerevisiae) [Source:MGI Symbol;Acc:MGI:1913874]	4.62399	5.53734	4.9158	15.4002	12.8857	5.15041	0.450922	-1.14905	down
ko03320	PPAR signaling pathway	0.408369	ENSMUSG00000000440	Pparg	K08530	NA	peroxisome proliferator activated receptor gamma [Source:MGI Symbol;Acc:MGI:97747]	0.674257	0.648176	0.638015	2.30534	0.402823	1.38922	0.478463	-1.06352	down
ko03320	PPAR signaling pathway	0.408369	ENSMUSG00000010651	Acaa1b	K07513	EC:2.3.1.16	acetyl-Coenzyme A acyltransferase 1B [Source:MGI Symbol;Acc:MGI:3605455]	0.700381	0.399257	0.668607	1.6386	0.876246	1.35182	0.457305	-1.12877	down
ko03320	PPAR signaling pathway	0.408369	ENSMUSG00000022878	Adipoq	K07296	NA	adiponectin, C1Q and collagen domain containing [Source:MGI Symbol;Acc:MGI:106675]	10.3489	0.893212	2.12443	21.058	0.688702	27.7465	0.270067	-1.88861	down
ko03320	PPAR signaling pathway	0.408369	ENSMUSG00000025203	Scd2	K00507	EC:1.14.19.1	stearoyl-Coenzyme A desaturase 2 [Source:MGI Symbol;Acc:MGI:98240]	24.236	30.727	32.0012	25.4348	37.5211	128.605	0.453977	-1.13931	down
ko04010	MAPK signaling pathway	0.996718	ENSMUSG00000027368	Dusp2	K04459	3.1.3.48;EC:3.1.3.16	dual specificity phosphatase 2 [Source:MGI Symbol;Acc:MGI:101911]	0.0874543	0.94763	0.664068	0.121317	0.0677533	0.190398	4.47772	2.16277	up
ko04010	MAPK signaling pathway	0.996718	ENSMUSG00000031506	Ptpn7	K18019	EC:3.1.3.48	protein tyrosine phosphatase, non-receptor type 7 [Source:MGI Symbol;Acc:MGI:2156893]	0.0855559	0.443741	0.491744	0.0859349	0.0674703	0.0726195	4.51739	2.17549	up
ko04010	MAPK signaling pathway	0.996718	ENSMUSG00000033220	Rac2	K07860	NA	Rac family small GTPase 2 [Source:MGI Symbol;Acc:MGI:97846]	0.914882	8.05956	5.86397	0.863735	0.675481	0.924	6.024	2.59072	up
ko04010	MAPK signaling pathway	0.996718	ENSMUSG00000037337	Map4k1	K04408	EC:2.7.11.1	mitogen-activated protein kinase kinase kinase kinase 1 [Source:MGI Symbol;Acc:MGI:1346882]	0.2709	1.51107	1.12403	0.46736	0.433785	0.472902	2.11492	1.0806	up
ko04014	Ras signaling pathway	0.979545	ENSMUSG00000030742	Lat	K07362	NA	linker for activation of T cells [Source:MGI Symbol;Acc:MGI:1342293]	0.544614	2.43305	2.16031	0.695441	0.474803	0.484596	3.10482	1.63451	up
ko04014	Ras signaling pathway	0.979545	ENSMUSG00000033220	Rac2	K07860	NA	Rac family small GTPase 2 [Source:MGI Symbol;Acc:MGI:97846]	0.914882	8.05956	5.86397	0.863735	0.675481	0.924	6.024	2.59072	up
ko04014	Ras signaling pathway	0.979545	ENSMUSG00000041202	Pla2g2d	K01047	EC:3.1.1.4	phospholipase A2, group IID [Source:MGI Symbol;Acc:MGI:1341796]	0.275928	2.12778	2.23671	0.339415	0.433322	0.48946	3.67646	1.87832	up
ko04014	Ras signaling pathway	0.979545	ENSMUSG00000052142	Rasal3	K17634	NA	RAS protein activator like 3 [Source:MGI Symbol;Acc:MGI:2444128]	0.145411	1.91031	1.43835	0.183587	0.157989	0.211476	6.3178	2.65942	up
ko04015	Rap1 signaling pathway	0.103118	ENSMUSG00000000290	Itgb2	K06464	NA	integrin beta 2 [Source:MGI Symbol;Acc:MGI:96611]	1.72463	19.6299	13.4	1.7982	1.61901	1.61953	6.9002	2.78664	up
ko04015	Rap1 signaling pathway	0.103118	ENSMUSG00000002699	Lcp2	K07361	NA	lymphocyte cytosolic protein 2 [Source:MGI Symbol;Acc:MGI:1321402]	0.33618	1.96675	1.51745	0.20545	0.412448	0.204179	4.64723	2.21637	up
ko04015	Rap1 signaling pathway	0.103118	ENSMUSG00000022148	Fyb	K17698	NA	FYN binding protein [Source:MGI Symbol;Acc:MGI:1346327]	0.476999	1.932	1.73883	0.368855	0.528317	0.494337	2.98081	1.57571	up
ko04015	Rap1 signaling pathway	0.103118	ENSMUSG00000026786	Apbb1ip	NA	NA	amyloid beta (A4) precursor protein-binding, family B, member 1 interacting protein [Source:MGI Symbol;Acc:MGI:1861354]	0.366734	1.27449	1.13356	0.313413	0.34878	0.426625	2.54843	1.34961	up
ko04015	Rap1 signaling pathway	0.103118	ENSMUSG00000030742	Lat	K07362	NA	linker for activation of T cells [Source:MGI Symbol;Acc:MGI:1342293]	0.544614	2.43305	2.16031	0.695441	0.474803	0.484596	3.10482	1.63451	up
ko04015	Rap1 signaling pathway	0.103118	ENSMUSG00000030830	Itgal	K05718	NA	integrin alpha L [Source:MGI Symbol;Acc:MGI:96606]	0.233571	2.75044	1.84867	0.185352	0.171787	0.235663	8.15228	3.0272	up
ko04015	Rap1 signaling pathway	0.103118	ENSMUSG00000033220	Rac2	K07860	NA	Rac family small GTPase 2 [Source:MGI Symbol;Acc:MGI:97846]	0.914882	8.05956	5.86397	0.863735	0.675481	0.924	6.024	2.59072	up
ko04015	Rap1 signaling pathway	0.103118	ENSMUSG00000037533	Rapgef6	K08020	NA	Rap guanine nucleotide exchange factor (GEF) 6 [Source:MGI Symbol;Acc:MGI:2384761]	0.3429	0.468325	0.399164	1.4788	0.738561	1.27574	0.346508	-1.52904	down
ko04015	Rap1 signaling pathway	0.103118	ENSMUSG00000040061	Plcb2	K05858	EC:3.1.4.11	phospholipase C, beta 2 [Source:MGI Symbol;Acc:MGI:107465]	0.209911	1.03242	0.86101	0.189512	0.145319	0.185346	4.04352	2.01561	up
ko04015	Rap1 signaling pathway	0.103118	ENSMUSG00000040152	Thbs1	K16857	NA	thrombospondin 1 [Source:MGI Symbol;Acc:MGI:98737]	19.1877	38.9767	28.1871	14.8974	16.3782	11.5924	2.01436	1.01032	up
ko04015	Rap1 signaling pathway	0.103118	ENSMUSG00000052087	Rgs14	K17706	NA	regulator of G-protein signaling 14 [Source:MGI Symbol;Acc:MGI:1859709]	0.0508475	0.580144	0.614077	0.0812545	0.0549888	0.191629	3.79743	1.92502	up
ko04015	Rap1 signaling pathway	0.103118	ENSMUSG00000057058	Skap1	K17699	NA	src family associated phosphoprotein 1 [Source:MGI Symbol;Acc:MGI:1925723]	0.0070113	0.2284	0.318968	0.00574465	0.00860186	0.0126677	20.5218	4.35909	up
ko04020	Calcium signaling pathway	0.729013	ENSMUSG00000020826	Nos2	K13241	EC:1.14.13.39	nitric oxide synthase 2, inducible [Source:MGI Symbol;Acc:MGI:97361]	0.278887	1.29214	0.886715	0.0868619	0.0306812	0.32695	5.52933	2.4671	up
ko04020	Calcium signaling pathway	0.729013	ENSMUSG00000022122	Ednrb	K04198	NA	endothelin receptor type B [Source:MGI Symbol;Acc:MGI:102720]	1.64282	4.2656	2.64706	5.92992	6.32783	6.03495	0.467699	-1.09635	down
ko04020	Calcium signaling pathway	0.729013	ENSMUSG00000031489	Adrb3	K04143	NA	adrenergic receptor, beta 3 [Source:MGI Symbol;Acc:MGI:87939]	0.420723	0.231156	0.173532	0.597182	0.191589	1.04642	0.449767	-1.15275	down
ko04020	Calcium signaling pathway	0.729013	ENSMUSG00000040061	Plcb2	K05858	EC:3.1.4.11	phospholipase C, beta 2 [Source:MGI Symbol;Acc:MGI:107465]	0.209911	1.03242	0.86101	0.189512	0.145319	0.185346	4.04352	2.01561	up
ko04020	Calcium signaling pathway	0.729013	ENSMUSG00000045382	Cxcr4	K04189	NA	chemokine (C-X-C motif) receptor 4 [Source:MGI Symbol;Acc:MGI:109563]	1.7872	3.36182	3.96842	1.41075	1.30889	1.66529	2.07927	1.05608	up
ko04020	Calcium signaling pathway	0.729013	ENSMUSG00000056529	Ptafr	K04279	NA	platelet-activating factor receptor [Source:MGI Symbol;Acc:MGI:106066]	0.409253	1.71887	1.89835	0.518808	0.418883	0.448352	2.90501	1.53854	up
ko04022	cGMP-PKG signaling pathway	0.791593	ENSMUSG00000020901	Pik3r5	K21290	NA	phosphoinositide-3-kinase regulatory subunit 5 [Source:MGI Symbol;Acc:MGI:2443588]	0.923951	2.37742	2.40064	0.776917	1.12653	0.921273	2.01861	1.01336	up
ko04022	cGMP-PKG signaling pathway	0.791593	ENSMUSG00000022122	Ednrb	K04198	NA	endothelin receptor type B [Source:MGI Symbol;Acc:MGI:102720]	1.64282	4.2656	2.64706	5.92992	6.32783	6.03495	0.467699	-1.09635	down
ko04022	cGMP-PKG signaling pathway	0.791593	ENSMUSG00000030653	Gm45837	K18283	EC:3.1.4.17	predicted gene 45837 [Source:MGI Symbol;Acc:MGI:5804952]	2.08377	1.88972	1.35878	1.1827	0.030338	0.331069	3.4533	1.78797	up
ko04022	cGMP-PKG signaling pathway	0.791593	ENSMUSG00000031489	Adrb3	K04143	NA	adrenergic receptor, beta 3 [Source:MGI Symbol;Acc:MGI:87939]	0.420723	0.231156	0.173532	0.597182	0.191589	1.04642	0.449767	-1.15275	down
ko04022	cGMP-PKG signaling pathway	0.791593	ENSMUSG00000040061	Plcb2	K05858	EC:3.1.4.11	phospholipase C, beta 2 [Source:MGI Symbol;Acc:MGI:107465]	0.209911	1.03242	0.86101	0.189512	0.145319	0.185346	4.04352	2.01561	up
ko04024	cAMP signaling pathway	0.910413	ENSMUSG00000028635	Edn2	K16367	NA	endothelin 2 [Source:MGI Symbol;Acc:MGI:95284]	1.53342	34.1873	23.9041	1.98009	1.11291	1.48508	13.024	3.7031	up
ko04024	cAMP signaling pathway	0.910413	ENSMUSG00000033220	Rac2	K07860	NA	Rac family small GTPase 2 [Source:MGI Symbol;Acc:MGI:97846]	0.914882	8.05956	5.86397	0.863735	0.675481	0.924	6.024	2.59072	up
ko04024	cAMP signaling pathway	0.910413	ENSMUSG00000034116	Vav1	K05730	NA	vav 1 oncogene [Source:MGI Symbol;Acc:MGI:98923]	0.513397	3.04476	2.28442	0.509688	0.452009	0.516435	3.95267	1.98283	up
ko04024	cAMP signaling pathway	0.910413	ENSMUSG00000035458	Tnni3	K12044	NA	troponin I, cardiac 3 [Source:MGI Symbol;Acc:MGI:98783]	0.560751	0.979516	0.975333	0.422014	0.310056	0.291919	2.45667	1.2967	up
ko04024	cAMP signaling pathway	0.910413	ENSMUSG00000064325	Hhip	K06231	NA	Hedgehog-interacting protein [Source:MGI Symbol;Acc:MGI:1341847]	0.283187	0.0626244	0.240597	0.02398	0.0944777	0.0614792	3.25897	1.70441	up
ko04060	Cytokine-cytokine receptor interaction	2.25253e-12	ENSMUSG00000000791	Il12rb1	K05063	NA	interleukin 12 receptor, beta 1 [Source:MGI Symbol;Acc:MGI:104579]	0.0367933	1.03283	0.685793	0.0001	0.0305301	0.0117216	41.4487	5.37325	up
ko04060	Cytokine-cytokine receptor interaction	2.25253e-12	ENSMUSG00000000982	Ccl3	K05408	NA	chemokine (C-C motif) ligand 3 [Source:MGI Symbol;Acc:MGI:98260]	0.194727	2.36682	2.45477	0.421848	0.307048	0.33167	4.72985	2.24179	up
ko04060	Cytokine-cytokine receptor interaction	2.25253e-12	ENSMUSG00000003882	Il7r	K05072	NA	interleukin 7 receptor [Source:MGI Symbol;Acc:MGI:96562]	0.0596	2.12427	1.70721	0.0965426	0.0876216	0.0908921	14.1465	3.82237	up
ko04060	Cytokine-cytokine receptor interaction	2.25253e-12	ENSMUSG00000005465	Il27ra	K19598	NA	interleukin 27 receptor, alpha [Source:MGI Symbol;Acc:MGI:1355318]	0.0149695	0.710955	0.561259	0.225101	0.0548403	0.0658082	3.72288	1.89642	up
ko04060	Cytokine-cytokine receptor interaction	2.25253e-12	ENSMUSG00000009185	Ccl8	K16596	NA	chemokine (C-C motif) ligand 8 [Source:MGI Symbol;Acc:MGI:101878]	2.01098	12.6557	9.73158	1.33305	1.60528	0.920904	6.32205	2.66039	up
ko04060	Cytokine-cytokine receptor interaction	2.25253e-12	ENSMUSG00000018920	Cxcl16	K10035	NA	chemokine (C-X-C motif) ligand 16 [Source:MGI Symbol;Acc:MGI:1932682]	5.16398	12.8686	10.5574	4.60586	4.40707	5.1812	2.01421	1.01021	up
ko04060	Cytokine-cytokine receptor interaction	2.25253e-12	ENSMUSG00000018927	Ccl6	K05510	NA	chemokine (C-C motif) ligand 6 [Source:MGI Symbol;Acc:MGI:98263]	1.46868	6.03765	8.10656	3.0996	1.32288	2.4423	2.27435	1.18545	up
ko04060	Cytokine-cytokine receptor interaction	2.25253e-12	ENSMUSG00000023078	Cxcl13	K10032	NA	chemokine (C-X-C motif) ligand 13 [Source:MGI Symbol;Acc:MGI:1888499]	0.917274	2.07341	1.80695	0.509421	0.922441	0.544959	2.42695	1.27914	up
ko04060	Cytokine-cytokine receptor interaction	2.25253e-12	ENSMUSG00000023274	Cd4	K06454	NA	CD4 antigen [Source:MGI Symbol;Acc:MGI:88335]	0.773197	3.54339	2.77965	0.593744	0.7512	0.671833	3.5186	1.815	up
ko04060	Cytokine-cytokine receptor interaction	2.25253e-12	ENSMUSG00000024399	Ltb	K03157	NA	lymphotoxin B [Source:MGI Symbol;Acc:MGI:104796]	0.357288	2.48957	2.11598	0.415092	0.3568	0.188632	5.1668	2.36927	up
ko04060	Cytokine-cytokine receptor interaction	2.25253e-12	ENSMUSG00000026068	Il18rap	K05174	NA	interleukin 18 receptor accessory protein [Source:MGI Symbol;Acc:MGI:1338888]	0.0001	0.618034	0.447986	0.039062	0.0401626	0.0213785	10.5973	3.40562	up
ko04060	Cytokine-cytokine receptor interaction	2.25253e-12	ENSMUSG00000026070	Il18r1	K05173	NA	interleukin 18 receptor 1 [Source:MGI Symbol;Acc:MGI:105383]	0.14647	1.72129	1.58316	0.186495	0.208356	0.203299	5.76933	2.5284	up
ko04060	Cytokine-cytokine receptor interaction	2.25253e-12	ENSMUSG00000026985	Il1f8	K05486	NA	interleukin 1 family, member 8 [Source:MGI Symbol;Acc:MGI:1916927]	0.300923	0.277502	0.375528	0.935398	1.17167	0.915511	0.315609	-1.66379	down
ko04060	Cytokine-cytokine receptor interaction	2.25253e-12	ENSMUSG00000028599	Tnfrsf1b	K05141	NA	tumor necrosis factor receptor superfamily, member 1b [Source:MGI Symbol;Acc:MGI:1314883]	1.59516	7.57254	6.69688	1.76392	1.63607	1.71162	3.10364	1.63396	up
ko04060	Cytokine-cytokine receptor interaction	2.25253e-12	ENSMUSG00000028859	Csf3r	K05061	NA	colony stimulating factor 3 receptor (granulocyte) [Source:MGI Symbol;Acc:MGI:1339755]	0.535543	2.57813	2.78079	0.645512	0.823942	0.877911	2.51109	1.32832	up
ko04060	Cytokine-cytokine receptor interaction	2.25253e-12	ENSMUSG00000029371	Cxcl5	K05506	NA	chemokine (C-X-C motif) ligand 5 [Source:MGI Symbol;Acc:MGI:1096868]	0.743742	0.386882	0.380898	0.69101	1.08165	1.36637	0.481524	-1.05432	down
ko04060	Cytokine-cytokine receptor interaction	2.25253e-12	ENSMUSG00000029417	Cxcl9	K05416	NA	chemokine (C-X-C motif) ligand 9 [Source:MGI Symbol;Acc:MGI:1352449]	0.420441	16.8662	8.63308	0.429802	0.165457	0.527628	23.0831	4.52877	up
ko04060	Cytokine-cytokine receptor interaction	2.25253e-12	ENSMUSG00000030336	Cd27	K05144	NA	CD27 antigen [Source:MGI Symbol;Acc:MGI:88326]	0.211936	0.525089	0.840887	0.147583	0.108457	0.0657805	4.90308	2.29369	up
ko04060	Cytokine-cytokine receptor interaction	2.25253e-12	ENSMUSG00000030745	Il21r	K05075	NA	interleukin 21 receptor [Source:MGI Symbol;Acc:MGI:1890475]	0.332713	1.74881	1.26651	0.284933	0.28274	0.194237	4.39426	2.13562	up
ko04060	Cytokine-cytokine receptor interaction	2.25253e-12	ENSMUSG00000031304	Il2rg	K05070	NA	interleukin 2 receptor, gamma chain [Source:MGI Symbol;Acc:MGI:96551]	1.05258	8.30491	6.81759	1.13755	1.1016	0.751172	5.40915	2.4354	up
ko04060	Cytokine-cytokine receptor interaction	2.25253e-12	ENSMUSG00000032089	Il10ra	K05134	NA	interleukin 10 receptor, alpha [Source:MGI Symbol;Acc:MGI:96538]	0.97169	4.2317	3.24072	0.714331	0.934497	0.879754	3.33947	1.73962	up
ko04060	Cytokine-cytokine receptor interaction	2.25253e-12	ENSMUSG00000034855	Cxcl10	K12671	NA	chemokine (C-X-C motif) ligand 10 [Source:MGI Symbol;Acc:MGI:1352450]	0.716967	7.93117	6.68856	0.391734	1.38439	1.24517	5.07621	2.34375	up
ko04060	Cytokine-cytokine receptor interaction	2.25253e-12	ENSMUSG00000035042	Ccl5	K12499	NA	chemokine (C-C motif) ligand 5 [Source:MGI Symbol;Acc:MGI:98262]	1.25731	26.6945	12.5403	0.821283	0.385608	1.48834	15.0236	3.90916	up
ko04060	Cytokine-cytokine receptor interaction	2.25253e-12	ENSMUSG00000035385	Ccl2	K14624	NA	chemokine (C-C motif) ligand 2 [Source:MGI Symbol;Acc:MGI:98259]	0.223182	3.84483	2.64625	0.712546	0.0001	0.605132	5.09514	2.34912	up
ko04060	Cytokine-cytokine receptor interaction	2.25253e-12	ENSMUSG00000039304	Tnfsf10	K04721	NA	tumor necrosis factor (ligand) superfamily, member 10 [Source:MGI Symbol;Acc:MGI:107414]	1.92099	6.52896	6.26043	1.18816	1.31415	1.34913	3.81945	1.93336	up
ko04060	Cytokine-cytokine receptor interaction	2.25253e-12	ENSMUSG00000040329	Il7	K05431	NA	interleukin 7 [Source:MGI Symbol;Acc:MGI:96561]	0.0360954	0.165302	0.160086	0.0329742	0.0781474	0.0001	3.25012	1.70049	up
ko04060	Cytokine-cytokine receptor interaction	2.25253e-12	ENSMUSG00000042333	Tnfrsf14	K05152	NA	tumor necrosis factor receptor superfamily, member 14 (herpesvirus entry mediator) [Source:MGI Symbol;Acc:MGI:2675303]	1.02868	4.53765	3.36854	0.956182	0.765517	1.17196	3.08774	1.62655	up
ko04060	Cytokine-cytokine receptor interaction	2.25253e-12	ENSMUSG00000044103	Il1f9	K05487	NA	interleukin 1 family, member 9 [Source:MGI Symbol;Acc:MGI:2449929]	3.14551	1.10208	2.20053	5.50634	5.60825	5.80896	0.381015	-1.39208	down
ko04060	Cytokine-cytokine receptor interaction	2.25253e-12	ENSMUSG00000045382	Cxcr4	K04189	NA	chemokine (C-X-C motif) receptor 4 [Source:MGI Symbol;Acc:MGI:109563]	1.7872	3.36182	3.96842	1.41075	1.30889	1.66529	2.07927	1.05608	up
ko04060	Cytokine-cytokine receptor interaction	2.25253e-12	ENSMUSG00000048521	Cxcr6	K04191	NA	chemokine (C-X-C motif) receptor 6 [Source:MGI Symbol;Acc:MGI:1934582]	0.188597	2.94086	2.72394	0.284714	0.0679034	0.359804	8.21621	3.03847	up
ko04060	Cytokine-cytokine receptor interaction	2.25253e-12	ENSMUSG00000049103	Ccr2	K04177	NA	chemokine (C-C motif) receptor 2 [Source:MGI Symbol;Acc:MGI:106185]	0.201633	0.655593	0.713235	0.252196	0.223423	0.287351	2.05835	1.04149	up
ko04060	Cytokine-cytokine receptor interaction	2.25253e-12	ENSMUSG00000050232	Cxcr3	K04188	NA	chemokine (C-X-C motif) receptor 3 [Source:MGI Symbol;Acc:MGI:1277207]	0.151119	2.63835	2.65811	0.203335	0.0001	0.138195	15.9459	3.99511	up
ko04060	Cytokine-cytokine receptor interaction	2.25253e-12	ENSMUSG00000058427	Cxcl2	K05505	NA	chemokine (C-X-C motif) ligand 2 [Source:MGI Symbol;Acc:MGI:1340094]	0.457169	0.325849	0.402148	0.983157	1.19197	0.824491	0.395106	-1.33969	down
ko04060	Cytokine-cytokine receptor interaction	2.25253e-12	ENSMUSG00000059201	Lep	K05424	NA	leptin [Source:MGI Symbol;Acc:MGI:104663]	0.0467959	0.0332789	0.0762688	0.346148	0.0001	0.345675	0.225955	-2.14589	down
ko04060	Cytokine-cytokine receptor interaction	2.25253e-12	ENSMUSG00000060509	Xcr1	NA	NA	chemokine (C motif) receptor 1 [Source:MGI Symbol;Acc:MGI:1346338]	0.050742	0.667481	0.406794	0.088016	0.115932	0.18819	2.86893	1.52051	up
ko04060	Cytokine-cytokine receptor interaction	2.25253e-12	ENSMUSG00000068227	Il2rb	K05069	NA	interleukin 2 receptor, beta chain [Source:MGI Symbol;Acc:MGI:96550]	0.0592903	2.25436	1.69647	0.196868	0.178221	0.157383	7.53115	2.91287	up
ko04060	Cytokine-cytokine receptor interaction	2.25253e-12	ENSMUSG00000071713	Csf2rb	K04738	NA	colony stimulating factor 2 receptor, beta, low-affinity (granulocyte-macrophage) [Source:MGI Symbol;Acc:MGI:1339759]	0.174126	0.826039	0.858296	0.110682	0.0703824	0.12344	6.10323	2.60957	up
ko04060	Cytokine-cytokine receptor interaction	2.25253e-12	ENSMUSG00000071714	Csf2rb2	K04738	NA	colony stimulating factor 2 receptor, beta 2, low-affinity (granulocyte-macrophage) [Source:MGI Symbol;Acc:MGI:1339760]	0.362273	2.44413	1.51912	0.217289	0.419308	0.387626	4.22322	2.07834	up
ko04060	Cytokine-cytokine receptor interaction	2.25253e-12	ENSMUSG00000079227	Ccr5	K04180	NA	chemokine (C-C motif) receptor 5 [Source:MGI Symbol;Acc:MGI:107182]	0.181476	0.625136	0.912853	0.119746	0.226302	0.216689	3.05554	1.61143	up
ko04062	Chemokine signaling pathway	1.02128e-10	ENSMUSG00000000982	Ccl3	K05408	NA	chemokine (C-C motif) ligand 3 [Source:MGI Symbol;Acc:MGI:98260]	0.194727	2.36682	2.45477	0.421848	0.307048	0.33167	4.72985	2.24179	up
ko04062	Chemokine signaling pathway	1.02128e-10	ENSMUSG00000003283	Hck	K08893	EC:2.7.10.2	hemopoietic cell kinase [Source:MGI Symbol;Acc:MGI:96052]	1.15154	6.00078	3.63665	0.838032	1.06979	0.916004	3.82069	1.93383	up
ko04062	Chemokine signaling pathway	1.02128e-10	ENSMUSG00000009185	Ccl8	K16596	NA	chemokine (C-C motif) ligand 8 [Source:MGI Symbol;Acc:MGI:101878]	2.01098	12.6557	9.73158	1.33305	1.60528	0.920904	6.32205	2.66039	up
ko04062	Chemokine signaling pathway	1.02128e-10	ENSMUSG00000015950	Ncf1	K08011	NA	neutrophil cytosolic factor 1 [Source:MGI Symbol;Acc:MGI:97283]	0.977229	4.48379	3.97761	0.827799	0.789	0.76279	3.9665	1.98786	up
ko04062	Chemokine signaling pathway	1.02128e-10	ENSMUSG00000018920	Cxcl16	K10035	NA	chemokine (C-X-C motif) ligand 16 [Source:MGI Symbol;Acc:MGI:1932682]	5.16398	12.8686	10.5574	4.60586	4.40707	5.1812	2.01421	1.01021	up
ko04062	Chemokine signaling pathway	1.02128e-10	ENSMUSG00000018927	Ccl6	K05510	NA	chemokine (C-C motif) ligand 6 [Source:MGI Symbol;Acc:MGI:98263]	1.46868	6.03765	8.10656	3.0996	1.32288	2.4423	2.27435	1.18545	up
ko04062	Chemokine signaling pathway	1.02128e-10	ENSMUSG00000020143	Dock2	K12367	NA	dedicator of cyto-kinesis 2 [Source:MGI Symbol;Acc:MGI:2149010]	0.232095	1.37737	1.0947	0.219711	0.222895	0.176189	4.37006	2.12765	up
ko04062	Chemokine signaling pathway	1.02128e-10	ENSMUSG00000020395	Itk	K07363	EC:2.7.10.2	IL2 inducible T cell kinase [Source:MGI Symbol;Acc:MGI:96621]	0.0482088	0.684464	0.740059	0.00821047	0.0694962	0.0511172	11.4321	3.51502	up
ko04062	Chemokine signaling pathway	1.02128e-10	ENSMUSG00000020901	Pik3r5	K21290	NA	phosphoinositide-3-kinase regulatory subunit 5 [Source:MGI Symbol;Acc:MGI:2443588]	0.923951	2.37742	2.40064	0.776917	1.12653	0.921273	2.01861	1.01336	up
ko04062	Chemokine signaling pathway	1.02128e-10	ENSMUSG00000023078	Cxcl13	K10032	NA	chemokine (C-X-C motif) ligand 13 [Source:MGI Symbol;Acc:MGI:1888499]	0.917274	2.07341	1.80695	0.509421	0.922441	0.544959	2.42695	1.27914	up
ko04062	Chemokine signaling pathway	1.02128e-10	ENSMUSG00000026104	Stat1	K11220	NA	signal transducer and activator of transcription 1 [Source:MGI Symbol;Acc:MGI:103063]	11.0882	73.6125	37.3222	7.76406	8.4584	8.4606	4.94359	2.30556	up
ko04062	Chemokine signaling pathway	1.02128e-10	ENSMUSG00000028874	Fgr	K08891	EC:2.7.10.2	FGR proto-oncogene, Src family tyrosine kinase [Source:MGI Symbol;Acc:MGI:95527]	0.0710783	0.857798	0.693253	0.105641	0.0658236	0.11006	5.76195	2.52656	up
ko04062	Chemokine signaling pathway	1.02128e-10	ENSMUSG00000029371	Cxcl5	K05506	NA	chemokine (C-X-C motif) ligand 5 [Source:MGI Symbol;Acc:MGI:1096868]	0.743742	0.386882	0.380898	0.69101	1.08165	1.36637	0.481524	-1.05432	down
ko04062	Chemokine signaling pathway	1.02128e-10	ENSMUSG00000029417	Cxcl9	K05416	NA	chemokine (C-X-C motif) ligand 9 [Source:MGI Symbol;Acc:MGI:1352449]	0.420441	16.8662	8.63308	0.429802	0.165457	0.527628	23.0831	4.52877	up
ko04062	Chemokine signaling pathway	1.02128e-10	ENSMUSG00000031165	Was	K05747	NA	Wiskott-Aldrich syndrome [Source:MGI Symbol;Acc:MGI:105059]	0.567346	2.52528	1.73928	0.310906	0.371376	0.559605	3.89078	1.96006	up
ko04062	Chemokine signaling pathway	1.02128e-10	ENSMUSG00000033220	Rac2	K07860	NA	Rac family small GTPase 2 [Source:MGI Symbol;Acc:MGI:97846]	0.914882	8.05956	5.86397	0.863735	0.675481	0.924	6.024	2.59072	up
ko04062	Chemokine signaling pathway	1.02128e-10	ENSMUSG00000034116	Vav1	K05730	NA	vav 1 oncogene [Source:MGI Symbol;Acc:MGI:98923]	0.513397	3.04476	2.28442	0.509688	0.452009	0.516435	3.95267	1.98283	up
ko04062	Chemokine signaling pathway	1.02128e-10	ENSMUSG00000034855	Cxcl10	K12671	NA	chemokine (C-X-C motif) ligand 10 [Source:MGI Symbol;Acc:MGI:1352450]	0.716967	7.93117	6.68856	0.391734	1.38439	1.24517	5.07621	2.34375	up
ko04062	Chemokine signaling pathway	1.02128e-10	ENSMUSG00000035042	Ccl5	K12499	NA	chemokine (C-C motif) ligand 5 [Source:MGI Symbol;Acc:MGI:98262]	1.25731	26.6945	12.5403	0.821283	0.385608	1.48834	15.0236	3.90916	up
ko04062	Chemokine signaling pathway	1.02128e-10	ENSMUSG00000035385	Ccl2	K14624	NA	chemokine (C-C motif) ligand 2 [Source:MGI Symbol;Acc:MGI:98259]	0.223182	3.84483	2.64625	0.712546	0.0001	0.605132	5.09514	2.34912	up
ko04062	Chemokine signaling pathway	1.02128e-10	ENSMUSG00000040033	Stat2	K11221	NA	signal transducer and activator of transcription 2 [Source:MGI Symbol;Acc:MGI:103039]	6.48067	20.322	12.8813	6.14178	6.78328	6.75252	2.01671	1.012	up
ko04062	Chemokine signaling pathway	1.02128e-10	ENSMUSG00000040061	Plcb2	K05858	EC:3.1.4.11	phospholipase C, beta 2 [Source:MGI Symbol;Acc:MGI:107465]	0.209911	1.03242	0.86101	0.189512	0.145319	0.185346	4.04352	2.01561	up
ko04062	Chemokine signaling pathway	1.02128e-10	ENSMUSG00000045382	Cxcr4	K04189	NA	chemokine (C-X-C motif) receptor 4 [Source:MGI Symbol;Acc:MGI:109563]	1.7872	3.36182	3.96842	1.41075	1.30889	1.66529	2.07927	1.05608	up
ko04062	Chemokine signaling pathway	1.02128e-10	ENSMUSG00000048521	Cxcr6	K04191	NA	chemokine (C-X-C motif) receptor 6 [Source:MGI Symbol;Acc:MGI:1934582]	0.188597	2.94086	2.72394	0.284714	0.0679034	0.359804	8.21621	3.03847	up
ko04062	Chemokine signaling pathway	1.02128e-10	ENSMUSG00000049103	Ccr2	K04177	NA	chemokine (C-C motif) receptor 2 [Source:MGI Symbol;Acc:MGI:106185]	0.201633	0.655593	0.713235	0.252196	0.223423	0.287351	2.05835	1.04149	up
ko04062	Chemokine signaling pathway	1.02128e-10	ENSMUSG00000050232	Cxcr3	K04188	NA	chemokine (C-X-C motif) receptor 3 [Source:MGI Symbol;Acc:MGI:1277207]	0.151119	2.63835	2.65811	0.203335	0.0001	0.138195	15.9459	3.99511	up
ko04062	Chemokine signaling pathway	1.02128e-10	ENSMUSG00000058427	Cxcl2	K05505	NA	chemokine (C-X-C motif) ligand 2 [Source:MGI Symbol;Acc:MGI:1340094]	0.457169	0.325849	0.402148	0.983157	1.19197	0.824491	0.395106	-1.33969	down
ko04062	Chemokine signaling pathway	1.02128e-10	ENSMUSG00000060509	Xcr1	NA	NA	chemokine (C motif) receptor 1 [Source:MGI Symbol;Acc:MGI:1346338]	0.050742	0.667481	0.406794	0.088016	0.115932	0.18819	2.86893	1.52051	up
ko04062	Chemokine signaling pathway	1.02128e-10	ENSMUSG00000079227	Ccr5	K04180	NA	chemokine (C-C motif) receptor 5 [Source:MGI Symbol;Acc:MGI:107182]	0.181476	0.625136	0.912853	0.119746	0.226302	0.216689	3.05554	1.61143	up
ko04064	NF-kappa B signaling pathway	1.46881e-05	ENSMUSG00000000409	Lck	K05856	EC:2.7.10.2	lymphocyte protein tyrosine kinase [Source:MGI Symbol;Acc:MGI:96756]	0.206276	3.20464	2.5453	0.321293	0.253536	0.347575	6.45728	2.69093	up
ko04064	NF-kappa B signaling pathway	1.46881e-05	ENSMUSG00000024399	Ltb	K03157	NA	lymphotoxin B [Source:MGI Symbol;Acc:MGI:104796]	0.357288	2.48957	2.11598	0.415092	0.3568	0.188632	5.1668	2.36927	up
ko04064	NF-kappa B signaling pathway	1.46881e-05	ENSMUSG00000026031	Cflar	K04724	NA	CASP8 and FADD-like apoptosis regulator [Source:MGI Symbol;Acc:MGI:1336166]	3.27843	5.18918	4.72295	1.39991	3.60536	1.30872	2.0891	1.06288	up
ko04064	NF-kappa B signaling pathway	1.46881e-05	ENSMUSG00000026875	Traf1	K03172	NA	TNF receptor-associated factor 1 [Source:MGI Symbol;Acc:MGI:101836]	0.284456	0.75428	0.661418	0.268598	0.245722	0.21753	2.32309	1.21605	up
ko04064	NF-kappa B signaling pathway	1.46881e-05	ENSMUSG00000027962	Vcam1	K06527	NA	vascular cell adhesion molecule 1 [Source:MGI Symbol;Acc:MGI:98926]	1.65902	6.52998	5.73526	1.84102	1.97458	1.87916	2.4451	1.28989	up
ko04064	NF-kappa B signaling pathway	1.46881e-05	ENSMUSG00000030742	Lat	K07362	NA	linker for activation of T cells [Source:MGI Symbol;Acc:MGI:1342293]	0.544614	2.43305	2.16031	0.695441	0.474803	0.484596	3.10482	1.63451	up
ko04064	NF-kappa B signaling pathway	1.46881e-05	ENSMUSG00000031264	Btk	K07370	EC:2.7.10.2	Bruton agammaglobulinemia tyrosine kinase [Source:MGI Symbol;Acc:MGI:88216]	0.277843	1.00818	0.866761	0.143197	0.23702	0.203135	3.69036	1.88376	up
ko04064	NF-kappa B signaling pathway	1.46881e-05	ENSMUSG00000036526	Card11	K07367	NA	caspase recruitment domain family, member 11 [Source:MGI Symbol;Acc:MGI:1916978]	0.207255	0.834759	0.653656	0.210624	0.254995	0.172139	2.6588	1.41077	up
ko04064	NF-kappa B signaling pathway	1.46881e-05	ENSMUSG00000037405	Icam1	K06490	NA	intercellular adhesion molecule 1 [Source:MGI Symbol;Acc:MGI:96392]	2.72823	8.44224	6.56168	2.88153	2.49557	2.53179	2.24205	1.16482	up
ko04064	NF-kappa B signaling pathway	1.46881e-05	ENSMUSG00000056130	Ticam2	K05409	NA	toll-like receptor adaptor molecule 2 [Source:MGI Symbol;Acc:MGI:3040056]	0.0791807	0.363897	0.311813	0.116559	0.125241	0.0858427	2.30401	1.20415	up
ko04064	NF-kappa B signaling pathway	1.46881e-05	ENSMUSG00000058427	Cxcl2	K05505	NA	chemokine (C-X-C motif) ligand 2 [Source:MGI Symbol;Acc:MGI:1340094]	0.457169	0.325849	0.402148	0.983157	1.19197	0.824491	0.395106	-1.33969	down
ko04064	NF-kappa B signaling pathway	1.46881e-05	ENSMUSG00000089929	Bcl2a1b	K02162	NA	B cell leukemia/lymphoma 2 related protein A1b [Source:MGI Symbol;Acc:MGI:1278326]	1.7367	11.3188	7.58882	1.05294	1.48292	0.710378	6.35944	2.6689	up
ko04064	NF-kappa B signaling pathway	1.46881e-05	ENSMUSG00000099974	Bcl2a1d	K02162	NA	B cell leukemia/lymphoma 2 related protein A1d [Source:MGI Symbol;Acc:MGI:1278325]	0.444568	2.65494	1.94483	0.632454	0.742618	0.451176	2.76213	1.46578	up
ko04064	NF-kappa B signaling pathway	1.46881e-05	ENSMUSG00000102037	Bcl2a1a	K02162	NA	B cell leukemia/lymphoma 2 related protein A1a [Source:MGI Symbol;Acc:MGI:102687]	0.127307	2.57533	1.60108	0.420386	0.122729	0.478644	4.21206	2.07453	up
ko04066	HIF-1 signaling pathway	0.557478	ENSMUSG00000001131	Timp1	K16451	NA	tissue inhibitor of metalloproteinase 1 [Source:MGI Symbol;Acc:MGI:98752]	2.86663	4.91056	4.7065	1.42151	1.45966	2.20822	2.45288	1.29448	up
ko04066	HIF-1 signaling pathway	0.557478	ENSMUSG00000015340	Cybb	K21421	EC:1.-.-.-	cytochrome b-245, beta polypeptide [Source:MGI Symbol;Acc:MGI:88574]	1.05743	10.0051	7.90129	0.62472	0.688711	0.808	8.93914	3.16014	up
ko04066	HIF-1 signaling pathway	0.557478	ENSMUSG00000020826	Nos2	K13241	EC:1.14.13.39	nitric oxide synthase 2, inducible [Source:MGI Symbol;Acc:MGI:97361]	0.278887	1.29214	0.886715	0.0868619	0.0306812	0.32695	5.52933	2.4671	up
ko04066	HIF-1 signaling pathway	0.557478	ENSMUSG00000025877	Hk3	K00844	EC:2.7.1.1	hexokinase 3 [Source:MGI Symbol;Acc:MGI:2670962]	0.235947	5.89482	3.73226	0.404467	0.313028	0.352013	9.22202	3.20508	up
ko04068	FoxO signaling pathway	0.964301	ENSMUSG00000003882	Il7r	K05072	NA	interleukin 7 receptor [Source:MGI Symbol;Acc:MGI:96562]	0.0596	2.12427	1.70721	0.0965426	0.0876216	0.0908921	14.1465	3.82237	up
ko04068	FoxO signaling pathway	0.964301	ENSMUSG00000039304	Tnfsf10	K04721	NA	tumor necrosis factor (ligand) superfamily, member 10 [Source:MGI Symbol;Acc:MGI:107414]	1.92099	6.52896	6.26043	1.18816	1.31415	1.34913	3.81945	1.93336	up
ko04070	Phosphatidylinositol signaling system	0.893428	ENSMUSG00000026288	Inpp5d	K03084	EC:3.1.3.86	inositol polyphosphate-5-phosphatase D [Source:MGI Symbol;Acc:MGI:107357]	0.685014	2.59588	2.26032	0.742799	0.884369	0.89942	2.19316	1.13301	up
ko04070	Phosphatidylinositol signaling system	0.893428	ENSMUSG00000040061	Plcb2	K05858	EC:3.1.4.11	phospholipase C, beta 2 [Source:MGI Symbol;Acc:MGI:107465]	0.209911	1.03242	0.86101	0.189512	0.145319	0.185346	4.04352	2.01561	up
ko04071	Sphingolipid signaling pathway	0.858008	ENSMUSG00000033220	Rac2	K07860	NA	Rac family small GTPase 2 [Source:MGI Symbol;Acc:MGI:97846]	0.914882	8.05956	5.86397	0.863735	0.675481	0.924	6.024	2.59072	up
ko04071	Sphingolipid signaling pathway	0.858008	ENSMUSG00000040061	Plcb2	K05858	EC:3.1.4.11	phospholipase C, beta 2 [Source:MGI Symbol;Acc:MGI:107465]	0.209911	1.03242	0.86101	0.189512	0.145319	0.185346	4.04352	2.01561	up
ko04071	Sphingolipid signaling pathway	0.858008	ENSMUSG00000058715	Fcer1g	K07983	NA	Fc receptor, IgE, high affinity I, gamma polypeptide [Source:MGI Symbol;Acc:MGI:95496]	7.67529	44.1581	36.5981	9.2544	6.1542	6.66621	4.00599	2.00216	up
ko04072	Phospholipase D signaling pathway	0.822329	ENSMUSG00000018008	Cyth4	K18441	NA	cytohesin 4 [Source:MGI Symbol;Acc:MGI:2441702]	0.872222	4.06616	2.96698	0.838732	1.01107	0.84761	2.93072	1.55126	up
ko04072	Phospholipase D signaling pathway	0.822329	ENSMUSG00000020901	Pik3r5	K21290	NA	phosphoinositide-3-kinase regulatory subunit 5 [Source:MGI Symbol;Acc:MGI:2443588]	0.923951	2.37742	2.40064	0.776917	1.12653	0.921273	2.01861	1.01336	up
ko04072	Phospholipase D signaling pathway	0.822329	ENSMUSG00000040061	Plcb2	K05858	EC:3.1.4.11	phospholipase C, beta 2 [Source:MGI Symbol;Acc:MGI:107465]	0.209911	1.03242	0.86101	0.189512	0.145319	0.185346	4.04352	2.01561	up
ko04072	Phospholipase D signaling pathway	0.822329	ENSMUSG00000058715	Fcer1g	K07983	NA	Fc receptor, IgE, high affinity I, gamma polypeptide [Source:MGI Symbol;Acc:MGI:95496]	7.67529	44.1581	36.5981	9.2544	6.1542	6.66621	4.00599	2.00216	up
ko04080	Neuroactive ligand-receptor interaction	0.262111	ENSMUSG00000022122	Ednrb	K04198	NA	endothelin receptor type B [Source:MGI Symbol;Acc:MGI:102720]	1.64282	4.2656	2.64706	5.92992	6.32783	6.03495	0.467699	-1.09635	down
ko04080	Neuroactive ligand-receptor interaction	0.262111	ENSMUSG00000023132	Gzma	K01352	EC:3.4.21.78	granzyme A [Source:MGI Symbol;Acc:MGI:109266]	0.566712	2.44211	0.891556	0.121635	0.399421	0.282225	4.85555	2.27964	up
ko04080	Neuroactive ligand-receptor interaction	0.262111	ENSMUSG00000024164	C3	K03990	NA	complement component 3 [Source:MGI Symbol;Acc:MGI:88227]	4.82105	26.5392	22.37	9.31649	3.83264	10.0646	2.31459	1.21076	up
ko04080	Neuroactive ligand-receptor interaction	0.262111	ENSMUSG00000026253	Chrng	K04818	NA	cholinergic receptor, nicotinic, gamma polypeptide [Source:MGI Symbol;Acc:MGI:87895]	0.167176	0.474988	0.24703	0.138922	0.165381	0.0693277	2.37987	1.25088	up
ko04080	Neuroactive ligand-receptor interaction	0.262111	ENSMUSG00000028635	Edn2	K16367	NA	endothelin 2 [Source:MGI Symbol;Acc:MGI:95284]	1.53342	34.1873	23.9041	1.98009	1.11291	1.48508	13.024	3.7031	up
ko04080	Neuroactive ligand-receptor interaction	0.262111	ENSMUSG00000031489	Adrb3	K04143	NA	adrenergic receptor, beta 3 [Source:MGI Symbol;Acc:MGI:87939]	0.420723	0.231156	0.173532	0.597182	0.191589	1.04642	0.449767	-1.15275	down
ko04080	Neuroactive ligand-receptor interaction	0.262111	ENSMUSG00000035200	Chrnb4	K04815	NA	cholinergic receptor, nicotinic, beta polypeptide 4 [Source:MGI Symbol;Acc:MGI:87892]	1.73175	5.19341	4.47247	1.70239	2.17731	1.782	2.01311	1.00942	up
ko04080	Neuroactive ligand-receptor interaction	0.262111	ENSMUSG00000036362	P2ry13	K08388	NA	purinergic receptor P2Y, G-protein coupled 13 [Source:MGI Symbol;Acc:MGI:1921441]	0.791116	2.59473	2.00746	0.594286	0.875528	0.711408	2.47261	1.30603	up
ko04080	Neuroactive ligand-receptor interaction	0.262111	ENSMUSG00000040552	C3ar1	K04009	NA	complement component 3a receptor 1 [Source:MGI Symbol;Acc:MGI:1097680]	0.704859	4.15392	3.2533	0.730075	0.846038	0.906786	3.26718	1.70805	up
ko04080	Neuroactive ligand-receptor interaction	0.262111	ENSMUSG00000044933	Sstr3	K04219	NA	somatostatin receptor 3 [Source:MGI Symbol;Acc:MGI:98329]	0.129093	0.164629	0.0699883	0.257741	0.220627	0.267987	0.487316	-1.03707	down
ko04080	Neuroactive ligand-receptor interaction	0.262111	ENSMUSG00000050921	P2ry10	K04274	NA	purinergic receptor P2Y, G-protein coupled 10 [Source:MGI Symbol;Acc:MGI:1926076]	0.127478	0.479889	0.29128	0.0589638	0.0685072	0.0304402	5.69083	2.50864	up
ko04080	Neuroactive ligand-receptor interaction	0.262111	ENSMUSG00000056380	Gpr50	K04287	NA	G-protein-coupled receptor 50 [Source:MGI Symbol;Acc:MGI:1333877]	0.229652	0.054296	0.327442	0.346548	0.678716	0.481571	0.405744	-1.30136	down
ko04080	Neuroactive ligand-receptor interaction	0.262111	ENSMUSG00000056529	Ptafr	K04279	NA	platelet-activating factor receptor [Source:MGI Symbol;Acc:MGI:106066]	0.409253	1.71887	1.89835	0.518808	0.418883	0.448352	2.90501	1.53854	up
ko04080	Neuroactive ligand-receptor interaction	0.262111	ENSMUSG00000059201	Lep	K05424	NA	leptin [Source:MGI Symbol;Acc:MGI:104663]	0.0467959	0.0332789	0.0762688	0.346148	0.0001	0.345675	0.225955	-2.14589	down
ko04080	Neuroactive ligand-receptor interaction	0.262111	ENSMUSG00000062585	Cnr2	K04278	NA	cannabinoid receptor 2 (macrophage) [Source:MGI Symbol;Acc:MGI:104650]	0.203647	0.340937	0.401494	0.0867464	0.0656147	0.124862	3.4127	1.77091	up
ko04080	Neuroactive ligand-receptor interaction	0.262111	ENSMUSG00000071489	Ptgdr	NA	NA	prostaglandin D receptor [Source:MGI Symbol;Acc:MGI:102966]	0.065664	1.03323	0.565928	0.068622	0.064101	0.056482	8.79903	3.13734	up
ko04110	Cell cycle	0.991943	ENSMUSG00000032411	Tfdp2	K09392	NA	transcription factor Dp 2 [Source:MGI Symbol;Acc:MGI:107167]	0.213538	0.296934	0.322709	1.8168	0.258679	0.283591	0.353182	-1.50152	down
ko04115	p53 signaling pathway	0.937591	ENSMUSG00000040152	Thbs1	K16857	NA	thrombospondin 1 [Source:MGI Symbol;Acc:MGI:98737]	19.1877	38.9767	28.1871	14.8974	16.3782	11.5924	2.01436	1.01032	up
ko04120	Ubiquitin mediated proteolysis	0.902404	ENSMUSG00000027078	Ube2l6	K04553	EC:2.3.2.23	ubiquitin-conjugating enzyme E2L 6 [Source:MGI Symbol;Acc:MGI:1914500]	8.02681	29.3621	9.64832	5.55249	6.63652	4.15311	2.87828	1.52521	up
ko04120	Ubiquitin mediated proteolysis	0.902404	ENSMUSG00000032596	Uba7	K10698	EC:6.2.1.45	ubiquitin-like modifier activating enzyme 7 [Source:MGI Symbol;Acc:MGI:1349462]	3.98151	10.8779	7.8411	3.39168	2.89803	3.72776	2.2661	1.18021	up
ko04120	Ubiquitin mediated proteolysis	0.902404	ENSMUSG00000038037	Socs1	K04694	NA	suppressor of cytokine signaling 1 [Source:MGI Symbol;Acc:MGI:1354910]	0.254871	0.927421	0.559563	0.203116	0.310814	0.302816	2.13268	1.09267	up
ko04140	Autophagy - animal	0.993644	ENSMUSG00000026031	Cflar	K04724	NA	CASP8 and FADD-like apoptosis regulator [Source:MGI Symbol;Acc:MGI:1336166]	3.27843	5.18918	4.72295	1.39991	3.60536	1.30872	2.0891	1.06288	up
ko04141	Protein processing in endoplasmic reticulum	0.998347	ENSMUSG00000025887	Casp12	K04741	EC:3.4.22.-	caspase 12 [Source:MGI Symbol;Acc:MGI:1312922]	1.09657	3.25895	2.45711	1.01727	0.868224	1.16747	2.23148	1.158	up
ko04142	Lysosome	0.101147	ENSMUSG00000001750	Tcirg1	K02154	NA	T cell, immune regulator 1, ATPase, H+ transporting, lysosomal V0 protein A3 [Source:MGI Symbol;Acc:MGI:1350931]	4.46658	12.1346	10.0938	4.01828	4.82653	4.26963	2.03554	1.02541	up
ko04142	Lysosome	0.101147	ENSMUSG00000002204	Napsa	K08565	EC:3.4.23.-	napsin A aspartic peptidase [Source:MGI Symbol;Acc:MGI:109365]	0.435022	1.26707	0.892875	0.249701	0.292609	0.287397	3.12757	1.64504	up
ko04142	Lysosome	0.101147	ENSMUSG00000018774	Cd68	K06501	NA	CD68 antigen [Source:MGI Symbol;Acc:MGI:88342]	10.3915	68.6694	60.4698	13.2374	14.467	12.3155	3.48654	1.8018	up
ko04142	Lysosome	0.101147	ENSMUSG00000024910	Ctsw	K08569	EC:3.4.22.-	cathepsin W [Source:MGI Symbol;Acc:MGI:1338045]	0.293092	4.3684	3.16361	0.0553989	0.22506	0.239117	15.0606	3.9127	up
ko04142	Lysosome	0.101147	ENSMUSG00000026177	Slc11a1	K12347	NA	solute carrier family 11 (proton-coupled divalent metal ion transporters), member 1 [Source:MGI Symbol;Acc:MGI:1345275]	1.16505	7.27177	6.44197	1.7662	1.38424	1.35335	3.30362	1.72405	up
ko04142	Lysosome	0.101147	ENSMUSG00000028238	Atp6v0d2	K02146	NA	ATPase, H+ transporting, lysosomal V0 subunit D2 [Source:MGI Symbol;Acc:MGI:1924415]	0.407308	7.28373	6.79821	0.691064	0.638544	0.657119	7.29303	2.86652	up
ko04142	Lysosome	0.101147	ENSMUSG00000028581	Laptm5	K12387	NA	lysosomal-associated protein transmembrane 5 [Source:MGI Symbol;Acc:MGI:108046]	3.94176	20.1978	17.5915	3.64002	3.6731	4.31469	3.5889	1.84354	up
ko04142	Lysosome	0.101147	ENSMUSG00000038642	Ctss	K01368	EC:3.4.22.27	cathepsin S [Source:MGI Symbol;Acc:MGI:107341]	26.9244	322.934	246.221	24.0668	28.7083	27.9705	7.38218	2.88405	up
ko04144	Endocytosis	0.00534617	ENSMUSG00000001588	Acap1	K12489	NA	ArfGAP with coiled-coil, ankyrin repeat and PH domains 1 [Source:MGI Symbol;Acc:MGI:2388270]	0.115732	1.07587	0.908872	0.119134	0.192981	0.104244	5.04485	2.33481	up
ko04144	Endocytosis	0.00534617	ENSMUSG00000016206	H2-M3	K06751	NA	histocompatibility 2, M region locus 3 [Source:MGI Symbol;Acc:MGI:95915]	2.56798	10.9136	7.0046	2.0314	2.26817	1.83937	3.33708	1.73859	up
ko04144	Endocytosis	0.00534617	ENSMUSG00000016283	H2-M2	K06751	NA	histocompatibility 2, M region locus 2 [Source:MGI Symbol;Acc:MGI:95914]	0.0416261	11.9525	10.7114	0.0566834	0.131714	0.031023	103.48	6.6932	up
ko04144	Endocytosis	0.00534617	ENSMUSG00000018008	Cyth4	K18441	NA	cytohesin 4 [Source:MGI Symbol;Acc:MGI:2441702]	0.872222	4.06616	2.96698	0.838732	1.01107	0.84761	2.93072	1.55126	up
ko04144	Endocytosis	0.00534617	ENSMUSG00000031165	Was	K05747	NA	Wiskott-Aldrich syndrome [Source:MGI Symbol;Acc:MGI:105059]	0.567346	2.52528	1.73928	0.310906	0.371376	0.559605	3.89078	1.96006	up
ko04144	Endocytosis	0.00534617	ENSMUSG00000031304	Il2rg	K05070	NA	interleukin 2 receptor, gamma chain [Source:MGI Symbol;Acc:MGI:96551]	1.05258	8.30491	6.81759	1.13755	1.1016	0.751172	5.40915	2.4354	up
ko04144	Endocytosis	0.00534617	ENSMUSG00000035929	H2-Q4	K06751	NA	histocompatibility 2, Q region locus 4 [Source:MGI Symbol;Acc:MGI:95933]	16.3465	149.482	81.0163	8.81942	8.20424	11.9277	8.52618	3.0919	up
ko04144	Endocytosis	0.00534617	ENSMUSG00000045382	Cxcr4	K04189	NA	chemokine (C-X-C motif) receptor 4 [Source:MGI Symbol;Acc:MGI:109563]	1.7872	3.36182	3.96842	1.41075	1.30889	1.66529	2.07927	1.05608	up
ko04144	Endocytosis	0.00534617	ENSMUSG00000053835	H2-T24	K06751	NA	histocompatibility 2, T region locus 24 [Source:MGI Symbol;Acc:MGI:95958]	1.07535	3.86426	2.91976	0.642367	1.34366	0.967324	2.66117	1.41206	up
ko04144	Endocytosis	0.00534617	ENSMUSG00000056116	H2-T22	K06751	NA	histocompatibility 2, T region locus 22 [Source:MGI Symbol;Acc:MGI:95956]	10.3356	33.0527	25.3663	7.0642	7.40587	9.02786	2.92598	1.54892	up
ko04144	Endocytosis	0.00534617	ENSMUSG00000060550	H2-Q7	K06751	NA	histocompatibility 2, Q region locus 7 [Source:MGI Symbol;Acc:MGI:95936]	5.33829	85.1423	40.9243	2.425	1.55273	2.98349	18.8767	4.23853	up
ko04144	Endocytosis	0.00534617	ENSMUSG00000061232	H2-K1	K06751	NA	histocompatibility 2, K1, K region [Source:MGI Symbol;Acc:MGI:95904]	47.0591	274.003	166.218	37.1264	28.3173	33.4482	4.92739	2.30082	up
ko04144	Endocytosis	0.00534617	ENSMUSG00000067212	H2-T23	K06751	NA	histocompatibility 2, T region locus 23 [Source:MGI Symbol;Acc:MGI:95957]	12.188	53.0381	32.3601	8.04703	10.3193	12.2534	3.18704	1.67222	up
ko04144	Endocytosis	0.00534617	ENSMUSG00000068227	Il2rb	K05069	NA	interleukin 2 receptor, beta chain [Source:MGI Symbol;Acc:MGI:96550]	0.0592903	2.25436	1.69647	0.196868	0.178221	0.157383	7.53115	2.91287	up
ko04144	Endocytosis	0.00534617	ENSMUSG00000073409	H2-Q6	K06751	NA	histocompatibility 2, Q region locus 6 [Source:MGI Symbol;Acc:MGI:95935]	10.4234	179.744	87.0727	4.80257	3.6179	6.28472	18.8532	4.23674	up
ko04144	Endocytosis	0.00534617	ENSMUSG00000073411	H2-D1	K06751	NA	histocompatibility 2, D region locus 1 [Source:MGI Symbol;Acc:MGI:95896]	112.696	559.026	354.824	81.8308	76.1406	99.9095	3.9807	1.99302	up
ko04144	Endocytosis	0.00534617	ENSMUSG00000079227	Ccr5	K04180	NA	chemokine (C-C motif) receptor 5 [Source:MGI Symbol;Acc:MGI:107182]	0.181476	0.625136	0.912853	0.119746	0.226302	0.216689	3.05554	1.61143	up
ko04144	Endocytosis	0.00534617	ENSMUSG00000079492	Gm11127	K06751	NA	predicted gene 11127 [Source:MGI Symbol;Acc:MGI:3779381]	0.0001	1.99177	1.24103	0.139003	0.226025	0.0001	8.85416	3.14635	up
ko04144	Endocytosis	0.00534617	ENSMUSG00000091705	H2-Q2	K06751	NA	histocompatibility 2, Q region locus 2 [Source:MGI Symbol;Acc:MGI:95931]	0.190716	4.4113	2.12864	0.1684	0.159545	0.287293	10.9399	3.45153	up
ko04145	Phagosome	0	ENSMUSG00000000290	Itgb2	K06464	NA	integrin beta 2 [Source:MGI Symbol;Acc:MGI:96611]	1.72463	19.6299	13.4	1.7982	1.61901	1.61953	6.9002	2.78664	up
ko04145	Phagosome	0	ENSMUSG00000001750	Tcirg1	K02154	NA	T cell, immune regulator 1, ATPase, H+ transporting, lysosomal V0 protein A3 [Source:MGI Symbol;Acc:MGI:1350931]	4.46658	12.1346	10.0938	4.01828	4.82653	4.26963	2.03554	1.02541	up
ko04145	Phagosome	0	ENSMUSG00000006519	Cyba	K08009	NA	cytochrome b-245, alpha polypeptide [Source:MGI Symbol;Acc:MGI:1316658]	8.0143	33.2377	26.6153	7.36027	9.52892	8.42472	2.68103	1.42279	up
ko04145	Phagosome	0	ENSMUSG00000015340	Cybb	K21421	EC:1.-.-.-	cytochrome b-245, beta polypeptide [Source:MGI Symbol;Acc:MGI:88574]	1.05743	10.0051	7.90129	0.62472	0.688711	0.808	8.93914	3.16014	up
ko04145	Phagosome	0	ENSMUSG00000015947	Fcgr1	K06498	NA	Fc receptor, IgG, high affinity I [Source:MGI Symbol;Acc:MGI:95498]	0.564882	3.85363	1.96023	0.37642	0.605604	0.689087	3.81706	1.93246	up
ko04145	Phagosome	0	ENSMUSG00000015950	Ncf1	K08011	NA	neutrophil cytosolic factor 1 [Source:MGI Symbol;Acc:MGI:97283]	0.977229	4.48379	3.97761	0.827799	0.789	0.76279	3.9665	1.98786	up
ko04145	Phagosome	0	ENSMUSG00000016206	H2-M3	K06751	NA	histocompatibility 2, M region locus 3 [Source:MGI Symbol;Acc:MGI:95915]	2.56798	10.9136	7.0046	2.0314	2.26817	1.83937	3.33708	1.73859	up
ko04145	Phagosome	0	ENSMUSG00000016283	H2-M2	K06751	NA	histocompatibility 2, M region locus 2 [Source:MGI Symbol;Acc:MGI:95914]	0.0416261	11.9525	10.7114	0.0566834	0.131714	0.031023	103.48	6.6932	up
ko04145	Phagosome	0	ENSMUSG00000024164	C3	K03990	NA	complement component 3 [Source:MGI Symbol;Acc:MGI:88227]	4.82105	26.5392	22.37	9.31649	3.83264	10.0646	2.31459	1.21076	up
ko04145	Phagosome	0	ENSMUSG00000024334	H2-Oa	K06752	NA	histocompatibility 2, O region alpha locus [Source:MGI Symbol;Acc:MGI:95924]	0.159812	2.30961	0.774346	0.183211	0.223855	0.068153	6.82584	2.77101	up
ko04145	Phagosome	0	ENSMUSG00000024339	Tap2	NA	NA	transporter 2, ATP-binding cassette, sub-family B (MDR/TAP) [Source:MGI Symbol;Acc:MGI:98484]	8.61259	27.6046	20.1039	6.35199	5.26869	7.29298	2.9778	1.57425	up
ko04145	Phagosome	0	ENSMUSG00000025044	Msr1	K06558	NA	macrophage scavenger receptor 1 [Source:MGI Symbol;Acc:MGI:98257]	0.121551	0.682811	0.47566	0.154359	0.175207	0.141039	2.71995	1.44358	up
ko04145	Phagosome	0	ENSMUSG00000026480	Ncf2	K08010	NA	neutrophil cytosolic factor 2 [Source:MGI Symbol;Acc:MGI:97284]	0.623971	1.44258	1.37579	0.469231	0.662399	0.544006	2.05435	1.03868	up
ko04145	Phagosome	0	ENSMUSG00000026656	Fcgr2b	K12560	NA	Fc receptor, IgG, low affinity IIb [Source:MGI Symbol;Acc:MGI:95499]	0.86561	4.70148	4.16357	1.07589	1.31471	1.21829	2.6963	1.43098	up
ko04145	Phagosome	0	ENSMUSG00000027995	Tlr2	NA	NA	toll-like receptor 2 [Source:MGI Symbol;Acc:MGI:1346060]	1.33098	4.22529	3.55417	1.1552	1.60966	1.45206	2.16045	1.11133	up
ko04145	Phagosome	0	ENSMUSG00000028238	Atp6v0d2	K02146	NA	ATPase, H+ transporting, lysosomal V0 subunit D2 [Source:MGI Symbol;Acc:MGI:1924415]	0.407308	7.28373	6.79821	0.691064	0.638544	0.657119	7.29303	2.86652	up
ko04145	Phagosome	0	ENSMUSG00000030707	Coro1a	K13882	NA	coronin, actin binding protein 1A [Source:MGI Symbol;Acc:MGI:1345961]	2.79554	9.8665	6.12778	2.47628	3.12368	2.69841	2.26428	1.17905	up
ko04145	Phagosome	0	ENSMUSG00000035929	H2-Q4	K06751	NA	histocompatibility 2, Q region locus 4 [Source:MGI Symbol;Acc:MGI:95933]	16.3465	149.482	81.0163	8.81942	8.20424	11.9277	8.52618	3.0919	up
ko04145	Phagosome	0	ENSMUSG00000036594	H2-Aa	K06752	NA	histocompatibility 2, class II antigen A, alpha [Source:MGI Symbol;Acc:MGI:95895]	14.0991	103.868	63.3023	9.4901	8.5502	9.15223	6.66614	2.73685	up
ko04145	Phagosome	0	ENSMUSG00000037321	Tap1	NA	NA	transporter 1, ATP-binding cassette, sub-family B (MDR/TAP) [Source:MGI Symbol;Acc:MGI:98483]	5.00638	29.1901	13.616	2.19036	3.01918	2.95162	5.85854	2.55054	up
ko04145	Phagosome	0	ENSMUSG00000037548	H2-DMb2	K06752	NA	histocompatibility 2, class II, locus Mb2 [Source:MGI Symbol;Acc:MGI:95923]	0.282426	3.51574	2.50233	0.4497	0.232608	0.288867	6.4875	2.69766	up
ko04145	Phagosome	0	ENSMUSG00000037649	H2-DMa	K06752	NA	histocompatibility 2, class II, locus DMa [Source:MGI Symbol;Acc:MGI:95921]	1.76129	12.5938	5.68891	1.46934	1.53644	1.19579	4.77061	2.25417	up
ko04145	Phagosome	0	ENSMUSG00000038642	Ctss	K01368	EC:3.4.22.27	cathepsin S [Source:MGI Symbol;Acc:MGI:107341]	26.9244	322.934	246.221	24.0668	28.7083	27.9705	7.38218	2.88405	up
ko04145	Phagosome	0	ENSMUSG00000040152	Thbs1	K16857	NA	thrombospondin 1 [Source:MGI Symbol;Acc:MGI:98737]	19.1877	38.9767	28.1871	14.8974	16.3782	11.5924	2.01436	1.01032	up
ko04145	Phagosome	0	ENSMUSG00000041538	H2-Ob	K06752	NA	histocompatibility 2, O region beta locus [Source:MGI Symbol;Acc:MGI:95925]	0.0480017	0.358031	0.337186	0.0460795	0.0609524	0.12824	3.15897	1.65946	up
ko04145	Phagosome	0	ENSMUSG00000053835	H2-T24	K06751	NA	histocompatibility 2, T region locus 24 [Source:MGI Symbol;Acc:MGI:95958]	1.07535	3.86426	2.91976	0.642367	1.34366	0.967324	2.66117	1.41206	up
ko04145	Phagosome	0	ENSMUSG00000055172	C1ra	K01330	EC:3.4.21.41	complement component 1, r subcomponent A [Source:MGI Symbol;Acc:MGI:1355313]	9.84068	27.7838	20.444	9.19614	10.1099	9.18354	2.03824	1.02732	up
ko04145	Phagosome	0	ENSMUSG00000056116	H2-T22	K06751	NA	histocompatibility 2, T region locus 22 [Source:MGI Symbol;Acc:MGI:95956]	10.3356	33.0527	25.3663	7.0642	7.40587	9.02786	2.92598	1.54892	up
ko04145	Phagosome	0	ENSMUSG00000059089	Fcgr4	K06463	NA	Fc receptor, IgG, low affinity IV [Source:MGI Symbol;Acc:MGI:2179523]	1.20959	11.82	7.31627	0.549112	1.16855	1.02809	7.40995	2.88946	up
ko04145	Phagosome	0	ENSMUSG00000059498	Fcgr3	K16824	NA	Fc receptor, IgG, low affinity III [Source:MGI Symbol;Acc:MGI:95500]	4.01921	18.5945	16.6953	3.50475	3.72204	3.95075	3.51679	1.81426	up
ko04145	Phagosome	0	ENSMUSG00000060550	H2-Q7	K06751	NA	histocompatibility 2, Q region locus 7 [Source:MGI Symbol;Acc:MGI:95936]	5.33829	85.1423	40.9243	2.425	1.55273	2.98349	18.8767	4.23853	up
ko04145	Phagosome	0	ENSMUSG00000060586	H2-Eb1	K06752	NA	histocompatibility 2, class II antigen E beta [Source:MGI Symbol;Acc:MGI:95901]	13.3398	83.2035	50.8424	9.73046	10.1404	9.65525	4.9917	2.31953	up
ko04145	Phagosome	0	ENSMUSG00000061232	H2-K1	K06751	NA	histocompatibility 2, K1, K region [Source:MGI Symbol;Acc:MGI:95904]	47.0591	274.003	166.218	37.1264	28.3173	33.4482	4.92739	2.30082	up
ko04145	Phagosome	0	ENSMUSG00000067212	H2-T23	K06751	NA	histocompatibility 2, T region locus 23 [Source:MGI Symbol;Acc:MGI:95957]	12.188	53.0381	32.3601	8.04703	10.3193	12.2534	3.18704	1.67222	up
ko04145	Phagosome	0	ENSMUSG00000071715	Ncf4	K08012	NA	neutrophil cytosolic factor 4 [Source:MGI Symbol;Acc:MGI:109186]	0.610209	3.52286	2.33863	0.477029	0.560675	0.727432	3.6664	1.87437	up
ko04145	Phagosome	0	ENSMUSG00000073409	H2-Q6	K06751	NA	histocompatibility 2, Q region locus 6 [Source:MGI Symbol;Acc:MGI:95935]	10.4234	179.744	87.0727	4.80257	3.6179	6.28472	18.8532	4.23674	up
ko04145	Phagosome	0	ENSMUSG00000073411	H2-D1	K06751	NA	histocompatibility 2, D region locus 1 [Source:MGI Symbol;Acc:MGI:95896]	112.696	559.026	354.824	81.8308	76.1406	99.9095	3.9807	1.99302	up
ko04145	Phagosome	0	ENSMUSG00000073421	H2-Ab1	K06752	NA	histocompatibility 2, class II antigen A, beta 1 [Source:MGI Symbol;Acc:MGI:103070]	14.7528	114.95	73.3099	7.57581	8.61874	10.8019	7.51999	2.91073	up
ko04145	Phagosome	0	ENSMUSG00000079293	Clec7a	K10074	NA	C-type lectin domain family 7, member a [Source:MGI Symbol;Acc:MGI:1861431]	1.19466	16.1314	12.3654	0.951352	1.24386	0.536034	10.871	3.44242	up
ko04145	Phagosome	0	ENSMUSG00000079492	Gm11127	K06751	NA	predicted gene 11127 [Source:MGI Symbol;Acc:MGI:3779381]	0.0001	1.99177	1.24103	0.139003	0.226025	0.0001	8.85416	3.14635	up
ko04145	Phagosome	0	ENSMUSG00000079547	H2-DMb1	K06752	NA	histocompatibility 2, class II, locus Mb1 [Source:MGI Symbol;Acc:MGI:95922]	3.50305	18.9008	13.2081	3.20603	2.67835	2.98971	4.01303	2.00469	up
ko04145	Phagosome	0	ENSMUSG00000091705	H2-Q2	K06751	NA	histocompatibility 2, Q region locus 2 [Source:MGI Symbol;Acc:MGI:95931]	0.190716	4.4113	2.12864	0.1684	0.159545	0.287293	10.9399	3.45153	up
ko04145	Phagosome	0	ENSMUSG00000098470	C1rb	K01330	EC:3.4.21.41	complement component 1, r subcomponent B [Source:MGI Symbol;Acc:MGI:3779804]	1.245	3.55139	2.76106	0.40959	0.932314	1.28997	2.8715	1.52181	up
ko04146	Peroxisome	0.836425	ENSMUSG00000010651	Acaa1b	K07513	EC:2.3.1.16	acetyl-Coenzyme A acyltransferase 1B [Source:MGI Symbol;Acc:MGI:3605455]	0.700381	0.399257	0.668607	1.6386	0.876246	1.35182	0.457305	-1.12877	down
ko04146	Peroxisome	0.836425	ENSMUSG00000020826	Nos2	K13241	EC:1.14.13.39	nitric oxide synthase 2, inducible [Source:MGI Symbol;Acc:MGI:97361]	0.278887	1.29214	0.886715	0.0868619	0.0306812	0.32695	5.52933	2.4671	up
ko04151	PI3K-Akt signaling pathway	0.930885	ENSMUSG00000003882	Il7r	K05072	NA	interleukin 7 receptor [Source:MGI Symbol;Acc:MGI:96562]	0.0596	2.12427	1.70721	0.0965426	0.0876216	0.0908921	14.1465	3.82237	up
ko04151	PI3K-Akt signaling pathway	0.930885	ENSMUSG00000020901	Pik3r5	K21290	NA	phosphoinositide-3-kinase regulatory subunit 5 [Source:MGI Symbol;Acc:MGI:2443588]	0.923951	2.37742	2.40064	0.776917	1.12653	0.921273	2.01861	1.01336	up
ko04151	PI3K-Akt signaling pathway	0.930885	ENSMUSG00000025017	Pik3ap1	K12230	NA	phosphoinositide-3-kinase adaptor protein 1 [Source:MGI Symbol;Acc:MGI:1933177]	0.765606	3.06635	2.06749	0.748763	1.02896	0.785123	2.30191	1.20283	up
ko04151	PI3K-Akt signaling pathway	0.930885	ENSMUSG00000027995	Tlr2	NA	NA	toll-like receptor 2 [Source:MGI Symbol;Acc:MGI:1346060]	1.33098	4.22529	3.55417	1.1552	1.60966	1.45206	2.16045	1.11133	up
ko04151	PI3K-Akt signaling pathway	0.930885	ENSMUSG00000028859	Csf3r	K05061	NA	colony stimulating factor 3 receptor (granulocyte) [Source:MGI Symbol;Acc:MGI:1339755]	0.535543	2.57813	2.78079	0.645512	0.823942	0.877911	2.51109	1.32832	up
ko04151	PI3K-Akt signaling pathway	0.930885	ENSMUSG00000031304	Il2rg	K05070	NA	interleukin 2 receptor, gamma chain [Source:MGI Symbol;Acc:MGI:96551]	1.05258	8.30491	6.81759	1.13755	1.1016	0.751172	5.40915	2.4354	up
ko04151	PI3K-Akt signaling pathway	0.930885	ENSMUSG00000040152	Thbs1	K16857	NA	thrombospondin 1 [Source:MGI Symbol;Acc:MGI:98737]	19.1877	38.9767	28.1871	14.8974	16.3782	11.5924	2.01436	1.01032	up
ko04151	PI3K-Akt signaling pathway	0.930885	ENSMUSG00000040329	Il7	K05431	NA	interleukin 7 [Source:MGI Symbol;Acc:MGI:96561]	0.0360954	0.165302	0.160086	0.0329742	0.0781474	0.0001	3.25012	1.70049	up
ko04151	PI3K-Akt signaling pathway	0.930885	ENSMUSG00000068227	Il2rb	K05069	NA	interleukin 2 receptor, beta chain [Source:MGI Symbol;Acc:MGI:96550]	0.0592903	2.25436	1.69647	0.196868	0.178221	0.157383	7.53115	2.91287	up
ko04152	AMPK signaling pathway	0.529085	ENSMUSG00000000440	Pparg	K08530	NA	peroxisome proliferator activated receptor gamma [Source:MGI Symbol;Acc:MGI:97747]	0.674257	0.648176	0.638015	2.30534	0.402823	1.38922	0.478463	-1.06352	down
ko04152	AMPK signaling pathway	0.529085	ENSMUSG00000022878	Adipoq	K07296	NA	adiponectin, C1Q and collagen domain containing [Source:MGI Symbol;Acc:MGI:106675]	10.3489	0.893212	2.12443	21.058	0.688702	27.7465	0.270067	-1.88861	down
ko04152	AMPK signaling pathway	0.529085	ENSMUSG00000025203	Scd2	K00507	EC:1.14.19.1	stearoyl-Coenzyme A desaturase 2 [Source:MGI Symbol;Acc:MGI:98240]	24.236	30.727	32.0012	25.4348	37.5211	128.605	0.453977	-1.13931	down
ko04152	AMPK signaling pathway	0.529085	ENSMUSG00000025648	Pfkfb4	K19030	3.1.3.46;EC:2.7.1.105	6-phosphofructo-2-kinase/fructose-2,6-biphosphatase 4 [Source:MGI Symbol;Acc:MGI:2687284]	3.47297	4.65448	4.69157	2.03509	2.00772	2.13376	2.07543	1.05341	up
ko04152	AMPK signaling pathway	0.529085	ENSMUSG00000059201	Lep	K05424	NA	leptin [Source:MGI Symbol;Acc:MGI:104663]	0.0467959	0.0332789	0.0762688	0.346148	0.0001	0.345675	0.225955	-2.14589	down
ko04210	Apoptosis	0.00567025	ENSMUSG00000015437	Gzmb	K01353	EC:3.4.21.79	granzyme B [Source:MGI Symbol;Acc:MGI:109267]	0.162656	2.76663	1.45373	0.030611	0.046748	0.0001	56.5851	5.82235	up
ko04210	Apoptosis	0.00567025	ENSMUSG00000024910	Ctsw	K08569	EC:3.4.22.-	cathepsin W [Source:MGI Symbol;Acc:MGI:1338045]	0.293092	4.3684	3.16361	0.0553989	0.22506	0.239117	15.0606	3.9127	up
ko04210	Apoptosis	0.00567025	ENSMUSG00000025887	Casp12	K04741	EC:3.4.22.-	caspase 12 [Source:MGI Symbol;Acc:MGI:1312922]	1.09657	3.25895	2.45711	1.01727	0.868224	1.16747	2.23148	1.158	up
ko04210	Apoptosis	0.00567025	ENSMUSG00000026031	Cflar	K04724	NA	CASP8 and FADD-like apoptosis regulator [Source:MGI Symbol;Acc:MGI:1336166]	3.27843	5.18918	4.72295	1.39991	3.60536	1.30872	2.0891	1.06288	up
ko04210	Apoptosis	0.00567025	ENSMUSG00000026875	Traf1	K03172	NA	TNF receptor-associated factor 1 [Source:MGI Symbol;Acc:MGI:101836]	0.284456	0.75428	0.661418	0.268598	0.245722	0.21753	2.32309	1.21605	up
ko04210	Apoptosis	0.00567025	ENSMUSG00000038642	Ctss	K01368	EC:3.4.22.27	cathepsin S [Source:MGI Symbol;Acc:MGI:107341]	26.9244	322.934	246.221	24.0668	28.7083	27.9705	7.38218	2.88405	up
ko04210	Apoptosis	0.00567025	ENSMUSG00000039304	Tnfsf10	K04721	NA	tumor necrosis factor (ligand) superfamily, member 10 [Source:MGI Symbol;Acc:MGI:107414]	1.92099	6.52896	6.26043	1.18816	1.31415	1.34913	3.81945	1.93336	up
ko04210	Apoptosis	0.00567025	ENSMUSG00000071713	Csf2rb	K04738	NA	colony stimulating factor 2 receptor, beta, low-affinity (granulocyte-macrophage) [Source:MGI Symbol;Acc:MGI:1339759]	0.174126	0.826039	0.858296	0.110682	0.0703824	0.12344	6.10323	2.60957	up
ko04210	Apoptosis	0.00567025	ENSMUSG00000071714	Csf2rb2	K04738	NA	colony stimulating factor 2 receptor, beta 2, low-affinity (granulocyte-macrophage) [Source:MGI Symbol;Acc:MGI:1339760]	0.362273	2.44413	1.51912	0.217289	0.419308	0.387626	4.22322	2.07834	up
ko04210	Apoptosis	0.00567025	ENSMUSG00000089929	Bcl2a1b	K02162	NA	B cell leukemia/lymphoma 2 related protein A1b [Source:MGI Symbol;Acc:MGI:1278326]	1.7367	11.3188	7.58882	1.05294	1.48292	0.710378	6.35944	2.6689	up
ko04210	Apoptosis	0.00567025	ENSMUSG00000099974	Bcl2a1d	K02162	NA	B cell leukemia/lymphoma 2 related protein A1d [Source:MGI Symbol;Acc:MGI:1278325]	0.444568	2.65494	1.94483	0.632454	0.742618	0.451176	2.76213	1.46578	up
ko04210	Apoptosis	0.00567025	ENSMUSG00000102037	Bcl2a1a	K02162	NA	B cell leukemia/lymphoma 2 related protein A1a [Source:MGI Symbol;Acc:MGI:102687]	0.127307	2.57533	1.60108	0.420386	0.122729	0.478644	4.21206	2.07453	up
ko04211	Longevity regulating pathway	0.863605	ENSMUSG00000000440	Pparg	K08530	NA	peroxisome proliferator activated receptor gamma [Source:MGI Symbol;Acc:MGI:97747]	0.674257	0.648176	0.638015	2.30534	0.402823	1.38922	0.478463	-1.06352	down
ko04211	Longevity regulating pathway	0.863605	ENSMUSG00000022878	Adipoq	K07296	NA	adiponectin, C1Q and collagen domain containing [Source:MGI Symbol;Acc:MGI:106675]	10.3489	0.893212	2.12443	21.058	0.688702	27.7465	0.270067	-1.88861	down
ko04216	Ferroptosis	0.797892	ENSMUSG00000015340	Cybb	K21421	EC:1.-.-.-	cytochrome b-245, beta polypeptide [Source:MGI Symbol;Acc:MGI:88574]	1.05743	10.0051	7.90129	0.62472	0.688711	0.808	8.93914	3.16014	up
ko04217	Necroptosis	0.07342	ENSMUSG00000002325	Irf9	K04693	NA	interferon regulatory factor 9 [Source:MGI Symbol;Acc:MGI:107587]	8.28776	21.3508	11.498	6.54934	6.4595	6.85695	2.07072	1.05013	up
ko04217	Necroptosis	0.07342	ENSMUSG00000012519	Mlkl	K08849	EC:2.7.11.1	mixed lineage kinase domain-like [Source:MGI Symbol;Acc:MGI:1921818]	0.693015	2.51107	2.21762	0.419383	0.744476	0.61638	3.04549	1.60668	up
ko04217	Necroptosis	0.07342	ENSMUSG00000015340	Cybb	K21421	EC:1.-.-.-	cytochrome b-245, beta polypeptide [Source:MGI Symbol;Acc:MGI:88574]	1.05743	10.0051	7.90129	0.62472	0.688711	0.808	8.93914	3.16014	up
ko04217	Necroptosis	0.07342	ENSMUSG00000025888	Casp1	K01370	EC:3.4.22.36	caspase 1 [Source:MGI Symbol;Acc:MGI:96544]	0.50194	2.92203	2.55328	0.397072	0.269123	0.629768	4.6122	2.20546	up
ko04217	Necroptosis	0.07342	ENSMUSG00000026031	Cflar	K04724	NA	CASP8 and FADD-like apoptosis regulator [Source:MGI Symbol;Acc:MGI:1336166]	3.27843	5.18918	4.72295	1.39991	3.60536	1.30872	2.0891	1.06288	up
ko04217	Necroptosis	0.07342	ENSMUSG00000026104	Stat1	K11220	NA	signal transducer and activator of transcription 1 [Source:MGI Symbol;Acc:MGI:103063]	11.0882	73.6125	37.3222	7.76406	8.4584	8.4606	4.94359	2.30556	up
ko04217	Necroptosis	0.07342	ENSMUSG00000027514	Zbp1	K12965	NA	Z-DNA binding protein 1 [Source:MGI Symbol;Acc:MGI:1927449]	5.02187	20.4647	14.9056	2.08548	2.79088	3.6163	4.75613	2.24979	up
ko04217	Necroptosis	0.07342	ENSMUSG00000039304	Tnfsf10	K04721	NA	tumor necrosis factor (ligand) superfamily, member 10 [Source:MGI Symbol;Acc:MGI:107414]	1.92099	6.52896	6.26043	1.18816	1.31415	1.34913	3.81945	1.93336	up
ko04217	Necroptosis	0.07342	ENSMUSG00000040033	Stat2	K11221	NA	signal transducer and activator of transcription 2 [Source:MGI Symbol;Acc:MGI:103039]	6.48067	20.322	12.8813	6.14178	6.78328	6.75252	2.01671	1.012	up
ko04217	Necroptosis	0.07342	ENSMUSG00000056130	Ticam2	K05409	NA	toll-like receptor adaptor molecule 2 [Source:MGI Symbol;Acc:MGI:3040056]	0.0791807	0.363897	0.311813	0.116559	0.125241	0.0858427	2.30401	1.20415	up
ko04217	Necroptosis	0.07342	ENSMUSG00000062939	Stat4	K11222	NA	signal transducer and activator of transcription 4 [Source:MGI Symbol;Acc:MGI:103062]	0.027317	0.315151	0.389801	0.107761	0.0339888	0.0823703	3.26731	1.7081	up
ko04218	Cellular senescence	0.0381087	ENSMUSG00000016206	H2-M3	K06751	NA	histocompatibility 2, M region locus 3 [Source:MGI Symbol;Acc:MGI:95915]	2.56798	10.9136	7.0046	2.0314	2.26817	1.83937	3.33708	1.73859	up
ko04218	Cellular senescence	0.0381087	ENSMUSG00000016283	H2-M2	K06751	NA	histocompatibility 2, M region locus 2 [Source:MGI Symbol;Acc:MGI:95914]	0.0416261	11.9525	10.7114	0.0566834	0.131714	0.031023	103.48	6.6932	up
ko04218	Cellular senescence	0.0381087	ENSMUSG00000035929	H2-Q4	K06751	NA	histocompatibility 2, Q region locus 4 [Source:MGI Symbol;Acc:MGI:95933]	16.3465	149.482	81.0163	8.81942	8.20424	11.9277	8.52618	3.0919	up
ko04218	Cellular senescence	0.0381087	ENSMUSG00000053835	H2-T24	K06751	NA	histocompatibility 2, T region locus 24 [Source:MGI Symbol;Acc:MGI:95958]	1.07535	3.86426	2.91976	0.642367	1.34366	0.967324	2.66117	1.41206	up
ko04218	Cellular senescence	0.0381087	ENSMUSG00000056116	H2-T22	K06751	NA	histocompatibility 2, T region locus 22 [Source:MGI Symbol;Acc:MGI:95956]	10.3356	33.0527	25.3663	7.0642	7.40587	9.02786	2.92598	1.54892	up
ko04218	Cellular senescence	0.0381087	ENSMUSG00000060550	H2-Q7	K06751	NA	histocompatibility 2, Q region locus 7 [Source:MGI Symbol;Acc:MGI:95936]	5.33829	85.1423	40.9243	2.425	1.55273	2.98349	18.8767	4.23853	up
ko04218	Cellular senescence	0.0381087	ENSMUSG00000061232	H2-K1	K06751	NA	histocompatibility 2, K1, K region [Source:MGI Symbol;Acc:MGI:95904]	47.0591	274.003	166.218	37.1264	28.3173	33.4482	4.92739	2.30082	up
ko04218	Cellular senescence	0.0381087	ENSMUSG00000067212	H2-T23	K06751	NA	histocompatibility 2, T region locus 23 [Source:MGI Symbol;Acc:MGI:95957]	12.188	53.0381	32.3601	8.04703	10.3193	12.2534	3.18704	1.67222	up
ko04218	Cellular senescence	0.0381087	ENSMUSG00000073409	H2-Q6	K06751	NA	histocompatibility 2, Q region locus 6 [Source:MGI Symbol;Acc:MGI:95935]	10.4234	179.744	87.0727	4.80257	3.6179	6.28472	18.8532	4.23674	up
ko04218	Cellular senescence	0.0381087	ENSMUSG00000073411	H2-D1	K06751	NA	histocompatibility 2, D region locus 1 [Source:MGI Symbol;Acc:MGI:95896]	112.696	559.026	354.824	81.8308	76.1406	99.9095	3.9807	1.99302	up
ko04218	Cellular senescence	0.0381087	ENSMUSG00000079492	Gm11127	K06751	NA	predicted gene 11127 [Source:MGI Symbol;Acc:MGI:3779381]	0.0001	1.99177	1.24103	0.139003	0.226025	0.0001	8.85416	3.14635	up
ko04218	Cellular senescence	0.0381087	ENSMUSG00000091705	H2-Q2	K06751	NA	histocompatibility 2, Q region locus 2 [Source:MGI Symbol;Acc:MGI:95931]	0.190716	4.4113	2.12864	0.1684	0.159545	0.287293	10.9399	3.45153	up
ko04260	Cardiac muscle contraction	0.952587	ENSMUSG00000035458	Tnni3	K12044	NA	troponin I, cardiac 3 [Source:MGI Symbol;Acc:MGI:98783]	0.560751	0.979516	0.975333	0.422014	0.310056	0.291919	2.45667	1.2967	up
ko04261	Adrenergic signaling in cardiomyocytes	0.926013	ENSMUSG00000020901	Pik3r5	K21290	NA	phosphoinositide-3-kinase regulatory subunit 5 [Source:MGI Symbol;Acc:MGI:2443588]	0.923951	2.37742	2.40064	0.776917	1.12653	0.921273	2.01861	1.01336	up
ko04261	Adrenergic signaling in cardiomyocytes	0.926013	ENSMUSG00000035458	Tnni3	K12044	NA	troponin I, cardiac 3 [Source:MGI Symbol;Acc:MGI:98783]	0.560751	0.979516	0.975333	0.422014	0.310056	0.291919	2.45667	1.2967	up
ko04261	Adrenergic signaling in cardiomyocytes	0.926013	ENSMUSG00000040061	Plcb2	K05858	EC:3.1.4.11	phospholipase C, beta 2 [Source:MGI Symbol;Acc:MGI:107465]	0.209911	1.03242	0.86101	0.189512	0.145319	0.185346	4.04352	2.01561	up
ko04270	Vascular smooth muscle contraction	0.90761	ENSMUSG00000028635	Edn2	K16367	NA	endothelin 2 [Source:MGI Symbol;Acc:MGI:95284]	1.53342	34.1873	23.9041	1.98009	1.11291	1.48508	13.024	3.7031	up
ko04270	Vascular smooth muscle contraction	0.90761	ENSMUSG00000040061	Plcb2	K05858	EC:3.1.4.11	phospholipase C, beta 2 [Source:MGI Symbol;Acc:MGI:107465]	0.209911	1.03242	0.86101	0.189512	0.145319	0.185346	4.04352	2.01561	up
ko04270	Vascular smooth muscle contraction	0.90761	ENSMUSG00000041202	Pla2g2d	K01047	EC:3.1.1.4	phospholipase A2, group IID [Source:MGI Symbol;Acc:MGI:1341796]	0.275928	2.12778	2.23671	0.339415	0.433322	0.48946	3.67646	1.87832	up
ko04310	Wnt signaling pathway	0.947402	ENSMUSG00000005124	Ccn4	NA	NA	cellular communication network factor 4 [Source:MGI Symbol;Acc:MGI:1197008]	5.27142	0.578948	0.787194	0.50645	0.840742	0.695292	3.24975	1.70033	up
ko04310	Wnt signaling pathway	0.947402	ENSMUSG00000033220	Rac2	K07860	NA	Rac family small GTPase 2 [Source:MGI Symbol;Acc:MGI:97846]	0.914882	8.05956	5.86397	0.863735	0.675481	0.924	6.024	2.59072	up
ko04310	Wnt signaling pathway	0.947402	ENSMUSG00000040061	Plcb2	K05858	EC:3.1.4.11	phospholipase C, beta 2 [Source:MGI Symbol;Acc:MGI:107465]	0.209911	1.03242	0.86101	0.189512	0.145319	0.185346	4.04352	2.01561	up
ko04330	Notch signaling pathway	0.852198	ENSMUSG00000049502	Dtx3l	K06058	EC:2.3.2.27	deltex 3-like, E3 ubiquitin ligase [Source:MGI Symbol;Acc:MGI:2656973]	4.82785	11.1737	10.0502	3.92707	3.92497	4.38228	2.12939	1.09044	up
ko04340	Hedgehog signaling pathway	0.820264	ENSMUSG00000064325	Hhip	K06231	NA	Hedgehog-interacting protein [Source:MGI Symbol;Acc:MGI:1341847]	0.283187	0.0626244	0.240597	0.02398	0.0944777	0.0614792	3.25897	1.70441	up
ko04350	TGF-beta signaling pathway	0.97371	ENSMUSG00000040152	Thbs1	K16857	NA	thrombospondin 1 [Source:MGI Symbol;Acc:MGI:98737]	19.1877	38.9767	28.1871	14.8974	16.3782	11.5924	2.01436	1.01032	up
ko04360	Axon guidance	0.970771	ENSMUSG00000031385	Plxnb3	K06821	NA	plexin B3 [Source:MGI Symbol;Acc:MGI:2154240]	0.455296	0.277347	0.554466	0.478905	1.12575	1.02937	0.488647	-1.03313	down
ko04360	Axon guidance	0.970771	ENSMUSG00000033220	Rac2	K07860	NA	Rac family small GTPase 2 [Source:MGI Symbol;Acc:MGI:97846]	0.914882	8.05956	5.86397	0.863735	0.675481	0.924	6.024	2.59072	up
ko04360	Axon guidance	0.970771	ENSMUSG00000045382	Cxcr4	K04189	NA	chemokine (C-X-C motif) receptor 4 [Source:MGI Symbol;Acc:MGI:109563]	1.7872	3.36182	3.96842	1.41075	1.30889	1.66529	2.07927	1.05608	up
ko04370	VEGF signaling pathway	0.655318	ENSMUSG00000028071	Sh2d2a	K08273	NA	SH2 domain containing 2A [Source:MGI Symbol;Acc:MGI:1351596]	0.0762839	0.26554	0.170639	0.0238847	0.0386091	0.0405085	4.97525	2.31477	up
ko04370	VEGF signaling pathway	0.655318	ENSMUSG00000033220	Rac2	K07860	NA	Rac family small GTPase 2 [Source:MGI Symbol;Acc:MGI:97846]	0.914882	8.05956	5.86397	0.863735	0.675481	0.924	6.024	2.59072	up
ko04371	Apelin signaling pathway	0.768379	ENSMUSG00000020826	Nos2	K13241	EC:1.14.13.39	nitric oxide synthase 2, inducible [Source:MGI Symbol;Acc:MGI:97361]	0.278887	1.29214	0.886715	0.0868619	0.0306812	0.32695	5.52933	2.4671	up
ko04371	Apelin signaling pathway	0.768379	ENSMUSG00000020901	Pik3r5	K21290	NA	phosphoinositide-3-kinase regulatory subunit 5 [Source:MGI Symbol;Acc:MGI:2443588]	0.923951	2.37742	2.40064	0.776917	1.12653	0.921273	2.01861	1.01336	up
ko04371	Apelin signaling pathway	0.768379	ENSMUSG00000038418	Egr1	K09203	NA	early growth response 1 [Source:MGI Symbol;Acc:MGI:95295]	14.1559	8.37011	8.64603	5.03277	5.51788	4.75948	2.03604	1.02577	up
ko04371	Apelin signaling pathway	0.768379	ENSMUSG00000040061	Plcb2	K05858	EC:3.1.4.11	phospholipase C, beta 2 [Source:MGI Symbol;Acc:MGI:107465]	0.209911	1.03242	0.86101	0.189512	0.145319	0.185346	4.04352	2.01561	up
ko04380	Osteoclast differentiation	3.12568e-11	ENSMUSG00000000409	Lck	K05856	EC:2.7.10.2	lymphocyte protein tyrosine kinase [Source:MGI Symbol;Acc:MGI:96756]	0.206276	3.20464	2.5453	0.321293	0.253536	0.347575	6.45728	2.69093	up
ko04380	Osteoclast differentiation	3.12568e-11	ENSMUSG00000000440	Pparg	K08530	NA	peroxisome proliferator activated receptor gamma [Source:MGI Symbol;Acc:MGI:97747]	0.674257	0.648176	0.638015	2.30534	0.402823	1.38922	0.478463	-1.06352	down
ko04380	Osteoclast differentiation	3.12568e-11	ENSMUSG00000002111	Spi1	K09438	NA	spleen focus forming virus (SFFV) proviral integration oncogene [Source:MGI Symbol;Acc:MGI:98282]	1.06846	4.33909	3.53809	0.892757	0.575726	1.02165	3.59243	1.84496	up
ko04380	Osteoclast differentiation	3.12568e-11	ENSMUSG00000002325	Irf9	K04693	NA	interferon regulatory factor 9 [Source:MGI Symbol;Acc:MGI:107587]	8.28776	21.3508	11.498	6.54934	6.4595	6.85695	2.07072	1.05013	up
ko04380	Osteoclast differentiation	3.12568e-11	ENSMUSG00000002699	Lcp2	K07361	NA	lymphocyte cytosolic protein 2 [Source:MGI Symbol;Acc:MGI:1321402]	0.33618	1.96675	1.51745	0.20545	0.412448	0.204179	4.64723	2.21637	up
ko04380	Osteoclast differentiation	3.12568e-11	ENSMUSG00000006519	Cyba	K08009	NA	cytochrome b-245, alpha polypeptide [Source:MGI Symbol;Acc:MGI:1316658]	8.0143	33.2377	26.6153	7.36027	9.52892	8.42472	2.68103	1.42279	up
ko04380	Osteoclast differentiation	3.12568e-11	ENSMUSG00000015947	Fcgr1	K06498	NA	Fc receptor, IgG, high affinity I [Source:MGI Symbol;Acc:MGI:95498]	0.564882	3.85363	1.96023	0.37642	0.605604	0.689087	3.81706	1.93246	up
ko04380	Osteoclast differentiation	3.12568e-11	ENSMUSG00000015950	Ncf1	K08011	NA	neutrophil cytosolic factor 1 [Source:MGI Symbol;Acc:MGI:97283]	0.977229	4.48379	3.97761	0.827799	0.789	0.76279	3.9665	1.98786	up
ko04380	Osteoclast differentiation	3.12568e-11	ENSMUSG00000023992	Trem2	K14378	NA	triggering receptor expressed on myeloid cells 2 [Source:MGI Symbol;Acc:MGI:1913150]	0.956274	5.96056	5.09114	0.927482	0.986854	1.07318	4.01939	2.00697	up
ko04380	Osteoclast differentiation	3.12568e-11	ENSMUSG00000026104	Stat1	K11220	NA	signal transducer and activator of transcription 1 [Source:MGI Symbol;Acc:MGI:103063]	11.0882	73.6125	37.3222	7.76406	8.4584	8.4606	4.94359	2.30556	up
ko04380	Osteoclast differentiation	3.12568e-11	ENSMUSG00000026480	Ncf2	K08010	NA	neutrophil cytosolic factor 2 [Source:MGI Symbol;Acc:MGI:97284]	0.623971	1.44258	1.37579	0.469231	0.662399	0.544006	2.05435	1.03868	up
ko04380	Osteoclast differentiation	3.12568e-11	ENSMUSG00000026656	Fcgr2b	K12560	NA	Fc receptor, IgG, low affinity IIb [Source:MGI Symbol;Acc:MGI:95499]	0.86561	4.70148	4.16357	1.07589	1.31471	1.21829	2.6963	1.43098	up
ko04380	Osteoclast differentiation	3.12568e-11	ENSMUSG00000030579	Tyrobp	K07992	NA	TYRO protein tyrosine kinase binding protein [Source:MGI Symbol;Acc:MGI:1277211]	14.4925	76.2168	70.0192	13.228	14.4901	15.0279	3.76009	1.91077	up
ko04380	Osteoclast differentiation	3.12568e-11	ENSMUSG00000031264	Btk	K07370	EC:2.7.10.2	Bruton agammaglobulinemia tyrosine kinase [Source:MGI Symbol;Acc:MGI:88216]	0.277843	1.00818	0.866761	0.143197	0.23702	0.203135	3.69036	1.88376	up
ko04380	Osteoclast differentiation	3.12568e-11	ENSMUSG00000038037	Socs1	K04694	NA	suppressor of cytokine signaling 1 [Source:MGI Symbol;Acc:MGI:1354910]	0.254871	0.927421	0.559563	0.203116	0.310814	0.302816	2.13268	1.09267	up
ko04380	Osteoclast differentiation	3.12568e-11	ENSMUSG00000040033	Stat2	K11221	NA	signal transducer and activator of transcription 2 [Source:MGI Symbol;Acc:MGI:103039]	6.48067	20.322	12.8813	6.14178	6.78328	6.75252	2.01671	1.012	up
ko04380	Osteoclast differentiation	3.12568e-11	ENSMUSG00000058818	Pirb	K06512	NA	paired Ig-like receptor B [Source:MGI Symbol;Acc:MGI:894311]	0.589677	4.44455	3.62483	0.651277	0.732744	0.717122	4.12112	2.04304	up
ko04380	Osteoclast differentiation	3.12568e-11	ENSMUSG00000059089	Fcgr4	K06463	NA	Fc receptor, IgG, low affinity IV [Source:MGI Symbol;Acc:MGI:2179523]	1.20959	11.82	7.31627	0.549112	1.16855	1.02809	7.40995	2.88946	up
ko04380	Osteoclast differentiation	3.12568e-11	ENSMUSG00000059498	Fcgr3	K16824	NA	Fc receptor, IgG, low affinity III [Source:MGI Symbol;Acc:MGI:95500]	4.01921	18.5945	16.6953	3.50475	3.72204	3.95075	3.51679	1.81426	up
ko04380	Osteoclast differentiation	3.12568e-11	ENSMUSG00000070873	Lilra5	K06512	NA	leukocyte immunoglobulin-like receptor, subfamily A (with TM domain), member 5 [Source:MGI Symbol;Acc:MGI:3647196]	0.542495	1.09602	1.14427	0.248156	0.274311	0.273209	3.49738	1.80628	up
ko04380	Osteoclast differentiation	3.12568e-11	ENSMUSG00000071715	Ncf4	K08012	NA	neutrophil cytosolic factor 4 [Source:MGI Symbol;Acc:MGI:109186]	0.610209	3.52286	2.33863	0.477029	0.560675	0.727432	3.6664	1.87437	up
ko04380	Osteoclast differentiation	3.12568e-11	ENSMUSG00000081665	Gm15922	K06512	NA	predicted gene 15922 [Source:MGI Symbol;Acc:MGI:3802148]	0.0001	0.95181	0.734703	0.049966	0.075366	0.006703	12.774	3.67514	up
ko04380	Osteoclast differentiation	3.12568e-11	ENSMUSG00000089942	Pira2	K06512	NA	paired-Ig-like receptor A2 [Source:MGI Symbol;Acc:MGI:1195970]	0.037726	1.34135	1.09527	0.167405	0.044964	0.0001	11.6456	3.54172	up
ko04380	Osteoclast differentiation	3.12568e-11	ENSMUSG00000112148	Lilrb4a	K06512	NA	leukocyte immunoglobulin-like receptor, subfamily B, member 4A [Source:MGI Symbol;Acc:MGI:102701]	1.13368	6.96025	5.62617	0.830198	1.00024	1.20787	4.51571	2.17495	up
ko04390	Hippo signaling pathway	0.997637	ENSMUSG00000000290	Itgb2	K06464	NA	integrin beta 2 [Source:MGI Symbol;Acc:MGI:96611]	1.72463	19.6299	13.4	1.7982	1.61901	1.61953	6.9002	2.78664	up
ko04510	Focal adhesion	0.949552	ENSMUSG00000022439	Parvg	K06275	NA	parvin, gamma [Source:MGI Symbol;Acc:MGI:2158329]	0.874989	3.81122	2.50329	1.20385	0.988122	1.04053	2.22413	1.15324	up
ko04510	Focal adhesion	0.949552	ENSMUSG00000033220	Rac2	K07860	NA	Rac family small GTPase 2 [Source:MGI Symbol;Acc:MGI:97846]	0.914882	8.05956	5.86397	0.863735	0.675481	0.924	6.024	2.59072	up
ko04510	Focal adhesion	0.949552	ENSMUSG00000034116	Vav1	K05730	NA	vav 1 oncogene [Source:MGI Symbol;Acc:MGI:98923]	0.513397	3.04476	2.28442	0.509688	0.452009	0.516435	3.95267	1.98283	up
ko04510	Focal adhesion	0.949552	ENSMUSG00000040152	Thbs1	K16857	NA	thrombospondin 1 [Source:MGI Symbol;Acc:MGI:98737]	19.1877	38.9767	28.1871	14.8974	16.3782	11.5924	2.01436	1.01032	up
ko04512	ECM-receptor interaction	0.961043	ENSMUSG00000040152	Thbs1	K16857	NA	thrombospondin 1 [Source:MGI Symbol;Acc:MGI:98737]	19.1877	38.9767	28.1871	14.8974	16.3782	11.5924	2.01436	1.01032	up
ko04514	Cell adhesion molecules (CAMs)	0	ENSMUSG00000000290	Itgb2	K06464	NA	integrin beta 2 [Source:MGI Symbol;Acc:MGI:96611]	1.72463	19.6299	13.4	1.7982	1.61901	1.61953	6.9002	2.78664	up
ko04514	Cell adhesion molecules (CAMs)	0	ENSMUSG00000016206	H2-M3	K06751	NA	histocompatibility 2, M region locus 3 [Source:MGI Symbol;Acc:MGI:95915]	2.56798	10.9136	7.0046	2.0314	2.26817	1.83937	3.33708	1.73859	up
ko04514	Cell adhesion molecules (CAMs)	0	ENSMUSG00000016283	H2-M2	K06751	NA	histocompatibility 2, M region locus 2 [Source:MGI Symbol;Acc:MGI:95914]	0.0416261	11.9525	10.7114	0.0566834	0.131714	0.031023	103.48	6.6932	up
ko04514	Cell adhesion molecules (CAMs)	0	ENSMUSG00000016496	Cd274	K06745	NA	CD274 antigen [Source:MGI Symbol;Acc:MGI:1926446]	12.1349	32.1815	27.9519	8.75504	9.14543	11.9786	2.4187	1.27423	up
ko04514	Cell adhesion molecules (CAMs)	0	ENSMUSG00000020101	Vsir	K23268	NA	V-set immunoregulatory receptor [Source:MGI Symbol;Acc:MGI:1921298]	2.01419	5.19391	2.54023	2.02069	1.09092	0.979218	2.38298	1.25276	up
ko04514	Cell adhesion molecules (CAMs)	0	ENSMUSG00000020310	Madcam1	NA	NA	mucosal vascular addressin cell adhesion molecule 1 [Source:MGI Symbol;Acc:MGI:103579]	0.0001	1.56117	0.971011	0.090206	0.047421	0.048853	13.5794	3.76334	up
ko04514	Cell adhesion molecules (CAMs)	0	ENSMUSG00000022491	Glycam1	K06815	NA	glycosylation dependent cell adhesion molecule 1 [Source:MGI Symbol;Acc:MGI:95759]	0.289461	0.681478	0.418071	0.207984	0.314723	0.134468	2.11361	1.07971	up
ko04514	Cell adhesion molecules (CAMs)	0	ENSMUSG00000022901	Cd86	K05413	NA	CD86 antigen [Source:MGI Symbol;Acc:MGI:101773]	0.495862	1.70739	1.23717	0.215317	0.347881	0.403234	3.55992	1.83185	up
ko04514	Cell adhesion molecules (CAMs)	0	ENSMUSG00000023274	Cd4	K06454	NA	CD4 antigen [Source:MGI Symbol;Acc:MGI:88335]	0.773197	3.54339	2.77965	0.593744	0.7512	0.671833	3.5186	1.815	up
ko04514	Cell adhesion molecules (CAMs)	0	ENSMUSG00000024334	H2-Oa	K06752	NA	histocompatibility 2, O region alpha locus [Source:MGI Symbol;Acc:MGI:95924]	0.159812	2.30961	0.774346	0.183211	0.223855	0.068153	6.82584	2.77101	up
ko04514	Cell adhesion molecules (CAMs)	0	ENSMUSG00000024670	Cd6	K06456	NA	CD6 antigen [Source:MGI Symbol;Acc:MGI:103566]	0.0380921	0.752127	0.647848	0.0253165	0.0001	0.0695076	15.1497	3.92121	up
ko04514	Cell adhesion molecules (CAMs)	0	ENSMUSG00000026009	Icos	K06713	NA	inducible T cell co-stimulator [Source:MGI Symbol;Acc:MGI:1858745]	0.0219056	0.388362	0.407504	0.0365836	0.0588558	0.0409403	5.99628	2.58407	up
ko04514	Cell adhesion molecules (CAMs)	0	ENSMUSG00000026012	Cd28	K06470	NA	CD28 antigen [Source:MGI Symbol;Acc:MGI:88327]	0.0658512	0.21153	0.281076	0.0427251	0.0667394	0.0578594	3.33758	1.7388	up
ko04514	Cell adhesion molecules (CAMs)	0	ENSMUSG00000026395	Ptprc	K06478	EC:3.1.3.48	protein tyrosine phosphatase, receptor type, C [Source:MGI Symbol;Acc:MGI:97810]	0.269423	1.76331	1.18994	0.185909	0.2128	0.297287	4.63031	2.21111	up
ko04514	Cell adhesion molecules (CAMs)	0	ENSMUSG00000027322	Siglec1	K06548	NA	sialic acid binding Ig-like lectin 1, sialoadhesin [Source:MGI Symbol;Acc:MGI:99668]	0.236679	1.0041	0.855122	0.301651	0.236201	0.294506	2.51803	1.3323	up
ko04514	Cell adhesion molecules (CAMs)	0	ENSMUSG00000027863	Cd2	K06449	NA	CD2 antigen [Source:MGI Symbol;Acc:MGI:88320]	0.19298	1.89541	1.86104	0.0001	0.0001	0.252948	15.6013	3.9636	up
ko04514	Cell adhesion molecules (CAMs)	0	ENSMUSG00000027962	Vcam1	K06527	NA	vascular cell adhesion molecule 1 [Source:MGI Symbol;Acc:MGI:98926]	1.65902	6.52998	5.73526	1.84102	1.97458	1.87916	2.4451	1.28989	up
ko04514	Cell adhesion molecules (CAMs)	0	ENSMUSG00000030577	Cd22	K06467	NA	CD22 antigen [Source:MGI Symbol;Acc:MGI:88322]	0.156078	1.83598	1.23042	0.0581219	0.194039	0.0305577	11.3982	3.51073	up
ko04514	Cell adhesion molecules (CAMs)	0	ENSMUSG00000030830	Itgal	K05718	NA	integrin alpha L [Source:MGI Symbol;Acc:MGI:96606]	0.233571	2.75044	1.84867	0.185352	0.171787	0.235663	8.15228	3.0272	up
ko04514	Cell adhesion molecules (CAMs)	0	ENSMUSG00000034028	Cd226	K06567	NA	CD226 antigen [Source:MGI Symbol;Acc:MGI:3039602]	0.0267416	0.18113	0.272873	0.0484435	0.0001	0.0351646	5.74312	2.52183	up
ko04514	Cell adhesion molecules (CAMs)	0	ENSMUSG00000035929	H2-Q4	K06751	NA	histocompatibility 2, Q region locus 4 [Source:MGI Symbol;Acc:MGI:95933]	16.3465	149.482	81.0163	8.81942	8.20424	11.9277	8.52618	3.0919	up
ko04514	Cell adhesion molecules (CAMs)	0	ENSMUSG00000036594	H2-Aa	K06752	NA	histocompatibility 2, class II antigen A, alpha [Source:MGI Symbol;Acc:MGI:95895]	14.0991	103.868	63.3023	9.4901	8.5502	9.15223	6.66614	2.73685	up
ko04514	Cell adhesion molecules (CAMs)	0	ENSMUSG00000037405	Icam1	K06490	NA	intercellular adhesion molecule 1 [Source:MGI Symbol;Acc:MGI:96392]	2.72823	8.44224	6.56168	2.88153	2.49557	2.53179	2.24205	1.16482	up
ko04514	Cell adhesion molecules (CAMs)	0	ENSMUSG00000037548	H2-DMb2	K06752	NA	histocompatibility 2, class II, locus Mb2 [Source:MGI Symbol;Acc:MGI:95923]	0.282426	3.51574	2.50233	0.4497	0.232608	0.288867	6.4875	2.69766	up
ko04514	Cell adhesion molecules (CAMs)	0	ENSMUSG00000037625	Cldn11	K06087	NA	claudin 11 [Source:MGI Symbol;Acc:MGI:106925]	7.34126	1.59761	9.20719	8.87081	16.7488	16.1133	0.434814	-1.20153	down
ko04514	Cell adhesion molecules (CAMs)	0	ENSMUSG00000037649	H2-DMa	K06752	NA	histocompatibility 2, class II, locus DMa [Source:MGI Symbol;Acc:MGI:95921]	1.76129	12.5938	5.68891	1.46934	1.53644	1.19579	4.77061	2.25417	up
ko04514	Cell adhesion molecules (CAMs)	0	ENSMUSG00000041538	H2-Ob	K06752	NA	histocompatibility 2, O region beta locus [Source:MGI Symbol;Acc:MGI:95925]	0.0480017	0.358031	0.337186	0.0460795	0.0609524	0.12824	3.15897	1.65946	up
ko04514	Cell adhesion molecules (CAMs)	0	ENSMUSG00000048163	Selplg	K06544	NA	selectin, platelet (p-selectin) ligand [Source:MGI Symbol;Acc:MGI:106689]	1.36033	4.21682	3.63339	1.29149	1.27171	1.08572	2.52418	1.33582	up
ko04514	Cell adhesion molecules (CAMs)	0	ENSMUSG00000051457	Spn	K06477	NA	sialophorin [Source:MGI Symbol;Acc:MGI:98384]	0.239368	2.52339	1.50199	0.0704322	0.165438	0.326924	7.57782	2.92178	up
ko04514	Cell adhesion molecules (CAMs)	0	ENSMUSG00000053044	Cd8b1	K06459	NA	CD8 antigen, beta chain 1 [Source:MGI Symbol;Acc:MGI:88347]	0.410453	2.27508	2.44913	0.253841	0.359691	0.206981	6.25786	2.64567	up
ko04514	Cell adhesion molecules (CAMs)	0	ENSMUSG00000053835	H2-T24	K06751	NA	histocompatibility 2, T region locus 24 [Source:MGI Symbol;Acc:MGI:95958]	1.07535	3.86426	2.91976	0.642367	1.34366	0.967324	2.66117	1.41206	up
ko04514	Cell adhesion molecules (CAMs)	0	ENSMUSG00000053977	Cd8a	K06458	NA	CD8 antigen, alpha chain [Source:MGI Symbol;Acc:MGI:88346]	0.224968	3.33525	2.51943	0.125963	0.153549	0.20638	12.5123	3.64528	up
ko04514	Cell adhesion molecules (CAMs)	0	ENSMUSG00000056116	H2-T22	K06751	NA	histocompatibility 2, T region locus 22 [Source:MGI Symbol;Acc:MGI:95956]	10.3356	33.0527	25.3663	7.0642	7.40587	9.02786	2.92598	1.54892	up
ko04514	Cell adhesion molecules (CAMs)	0	ENSMUSG00000060550	H2-Q7	K06751	NA	histocompatibility 2, Q region locus 7 [Source:MGI Symbol;Acc:MGI:95936]	5.33829	85.1423	40.9243	2.425	1.55273	2.98349	18.8767	4.23853	up
ko04514	Cell adhesion molecules (CAMs)	0	ENSMUSG00000060586	H2-Eb1	K06752	NA	histocompatibility 2, class II antigen E beta [Source:MGI Symbol;Acc:MGI:95901]	13.3398	83.2035	50.8424	9.73046	10.1404	9.65525	4.9917	2.31953	up
ko04514	Cell adhesion molecules (CAMs)	0	ENSMUSG00000061232	H2-K1	K06751	NA	histocompatibility 2, K1, K region [Source:MGI Symbol;Acc:MGI:95904]	47.0591	274.003	166.218	37.1264	28.3173	33.4482	4.92739	2.30082	up
ko04514	Cell adhesion molecules (CAMs)	0	ENSMUSG00000067212	H2-T23	K06751	NA	histocompatibility 2, T region locus 23 [Source:MGI Symbol;Acc:MGI:95957]	12.188	53.0381	32.3601	8.04703	10.3193	12.2534	3.18704	1.67222	up
ko04514	Cell adhesion molecules (CAMs)	0	ENSMUSG00000073409	H2-Q6	K06751	NA	histocompatibility 2, Q region locus 6 [Source:MGI Symbol;Acc:MGI:95935]	10.4234	179.744	87.0727	4.80257	3.6179	6.28472	18.8532	4.23674	up
ko04514	Cell adhesion molecules (CAMs)	0	ENSMUSG00000073411	H2-D1	K06751	NA	histocompatibility 2, D region locus 1 [Source:MGI Symbol;Acc:MGI:95896]	112.696	559.026	354.824	81.8308	76.1406	99.9095	3.9807	1.99302	up
ko04514	Cell adhesion molecules (CAMs)	0	ENSMUSG00000073421	H2-Ab1	K06752	NA	histocompatibility 2, class II antigen A, beta 1 [Source:MGI Symbol;Acc:MGI:103070]	14.7528	114.95	73.3099	7.57581	8.61874	10.8019	7.51999	2.91073	up
ko04514	Cell adhesion molecules (CAMs)	0	ENSMUSG00000079492	Gm11127	K06751	NA	predicted gene 11127 [Source:MGI Symbol;Acc:MGI:3779381]	0.0001	1.99177	1.24103	0.139003	0.226025	0.0001	8.85416	3.14635	up
ko04514	Cell adhesion molecules (CAMs)	0	ENSMUSG00000079547	H2-DMb1	K06752	NA	histocompatibility 2, class II, locus Mb1 [Source:MGI Symbol;Acc:MGI:95922]	3.50305	18.9008	13.2081	3.20603	2.67835	2.98971	4.01303	2.00469	up
ko04514	Cell adhesion molecules (CAMs)	0	ENSMUSG00000091705	H2-Q2	K06751	NA	histocompatibility 2, Q region locus 2 [Source:MGI Symbol;Acc:MGI:95931]	0.190716	4.4113	2.12864	0.1684	0.159545	0.287293	10.9399	3.45153	up
ko04520	Adherens junction	0.522154	ENSMUSG00000004266	Ptpn6	K05697	EC:3.1.3.48	protein tyrosine phosphatase, non-receptor type 6 [Source:MGI Symbol;Acc:MGI:96055]	3.44127	13.1161	9.51894	2.84694	3.00414	3.5661	2.76901	1.46937	up
ko04520	Adherens junction	0.522154	ENSMUSG00000031165	Was	K05747	NA	Wiskott-Aldrich syndrome [Source:MGI Symbol;Acc:MGI:105059]	0.567346	2.52528	1.73928	0.310906	0.371376	0.559605	3.89078	1.96006	up
ko04520	Adherens junction	0.522154	ENSMUSG00000033220	Rac2	K07860	NA	Rac family small GTPase 2 [Source:MGI Symbol;Acc:MGI:97846]	0.914882	8.05956	5.86397	0.863735	0.675481	0.924	6.024	2.59072	up
ko04530	Tight junction	0.95707	ENSMUSG00000031165	Was	K05747	NA	Wiskott-Aldrich syndrome [Source:MGI Symbol;Acc:MGI:105059]	0.567346	2.52528	1.73928	0.310906	0.371376	0.559605	3.89078	1.96006	up
ko04530	Tight junction	0.95707	ENSMUSG00000037533	Rapgef6	K08020	NA	Rap guanine nucleotide exchange factor (GEF) 6 [Source:MGI Symbol;Acc:MGI:2384761]	0.3429	0.468325	0.399164	1.4788	0.738561	1.27574	0.346508	-1.52904	down
ko04530	Tight junction	0.95707	ENSMUSG00000037625	Cldn11	K06087	NA	claudin 11 [Source:MGI Symbol;Acc:MGI:106925]	7.34126	1.59761	9.20719	8.87081	16.7488	16.1133	0.434814	-1.20153	down
ko04540	Gap junction	0.965377	ENSMUSG00000040061	Plcb2	K05858	EC:3.1.4.11	phospholipase C, beta 2 [Source:MGI Symbol;Acc:MGI:107465]	0.209911	1.03242	0.86101	0.189512	0.145319	0.185346	4.04352	2.01561	up
ko04610	Complement and coagulation cascades	2.57994e-05	ENSMUSG00000000290	Itgb2	K06464	NA	integrin beta 2 [Source:MGI Symbol;Acc:MGI:96611]	1.72463	19.6299	13.4	1.7982	1.61901	1.61953	6.9002	2.78664	up
ko04610	Complement and coagulation cascades	2.57994e-05	ENSMUSG00000024164	C3	K03990	NA	complement component 3 [Source:MGI Symbol;Acc:MGI:88227]	4.82105	26.5392	22.37	9.31649	3.83264	10.0646	2.31459	1.21076	up
ko04610	Complement and coagulation cascades	2.57994e-05	ENSMUSG00000030789	Itgax	K06462	NA	integrin alpha X [Source:MGI Symbol;Acc:MGI:96609]	0.48936	5.75359	5.35138	0.420316	0.4941	0.45873	8.44363	3.07786	up
ko04610	Complement and coagulation cascades	2.57994e-05	ENSMUSG00000036887	C1qa	K03986	NA	complement component 1, q subcomponent, alpha polypeptide [Source:MGI Symbol;Acc:MGI:88223]	21.946	115.431	93.0165	18.6231	21.7789	23.6203	3.59865	1.84746	up
ko04610	Complement and coagulation cascades	2.57994e-05	ENSMUSG00000036896	C1qc	K03988	NA	complement component 1, q subcomponent, C chain [Source:MGI Symbol;Acc:MGI:88225]	11.6055	62.9327	45.6521	11.7359	13.7243	10.9651	3.29964	1.72231	up
ko04610	Complement and coagulation cascades	2.57994e-05	ENSMUSG00000036905	C1qb	K03987	NA	complement component 1, q subcomponent, beta polypeptide [Source:MGI Symbol;Acc:MGI:88224]	22.1799	115.702	88.598	18.3356	23.4246	21.0566	3.6054	1.85016	up
ko04610	Complement and coagulation cascades	2.57994e-05	ENSMUSG00000040552	C3ar1	K04009	NA	complement component 3a receptor 1 [Source:MGI Symbol;Acc:MGI:1097680]	0.704859	4.15392	3.2533	0.730075	0.846038	0.906786	3.26718	1.70805	up
ko04610	Complement and coagulation cascades	2.57994e-05	ENSMUSG00000046223	Plaur	K03985	NA	plasminogen activator, urokinase receptor [Source:MGI Symbol;Acc:MGI:97612]	0.556264	1.5259	1.14483	0.495965	0.453334	0.485259	2.24947	1.16959	up
ko04610	Complement and coagulation cascades	2.57994e-05	ENSMUSG00000055172	C1ra	K01330	EC:3.4.21.41	complement component 1, r subcomponent A [Source:MGI Symbol;Acc:MGI:1355313]	9.84068	27.7838	20.444	9.19614	10.1099	9.18354	2.03824	1.02732	up
ko04610	Complement and coagulation cascades	2.57994e-05	ENSMUSG00000073418	C4b	K03989	NA	complement component 4B (Chido blood group) [Source:MGI Symbol;Acc:MGI:88228]	15.0439	59.3553	50.3936	13.7389	17.3164	16.1719	2.64239	1.40184	up
ko04610	Complement and coagulation cascades	2.57994e-05	ENSMUSG00000079343	C1s2	K01331	EC:3.4.21.42	complement component 1, s subcomponent 2 [Source:MGI Symbol;Acc:MGI:3644269]	0.421869	0.800139	0.585942	0.335048	0.025581	0.297764	2.746	1.45733	up
ko04610	Complement and coagulation cascades	2.57994e-05	ENSMUSG00000090231	Cfb	K01335	EC:3.4.21.47	complement factor B [Source:MGI Symbol;Acc:MGI:105975]	3.00581	14.0145	8.66383	3.13899	3.54348	3.59348	2.49944	1.32161	up
ko04610	Complement and coagulation cascades	2.57994e-05	ENSMUSG00000098470	C1rb	K01330	EC:3.4.21.41	complement component 1, r subcomponent B [Source:MGI Symbol;Acc:MGI:3779804]	1.245	3.55139	2.76106	0.40959	0.932314	1.28997	2.8715	1.52181	up
ko04611	Platelet activation	0.19488	ENSMUSG00000002699	Lcp2	K07361	NA	lymphocyte cytosolic protein 2 [Source:MGI Symbol;Acc:MGI:1321402]	0.33618	1.96675	1.51745	0.20545	0.412448	0.204179	4.64723	2.21637	up
ko04611	Platelet activation	0.19488	ENSMUSG00000020901	Pik3r5	K21290	NA	phosphoinositide-3-kinase regulatory subunit 5 [Source:MGI Symbol;Acc:MGI:2443588]	0.923951	2.37742	2.40064	0.776917	1.12653	0.921273	2.01861	1.01336	up
ko04611	Platelet activation	0.19488	ENSMUSG00000026786	Apbb1ip	NA	NA	amyloid beta (A4) precursor protein-binding, family B, member 1 interacting protein [Source:MGI Symbol;Acc:MGI:1861354]	0.366734	1.27449	1.13356	0.313413	0.34878	0.426625	2.54843	1.34961	up
ko04611	Platelet activation	0.19488	ENSMUSG00000029925	Tbxas1	K01832	EC:5.3.99.5	thromboxane A synthase 1, platelet [Source:MGI Symbol;Acc:MGI:98497]	0.188317	0.888825	0.611677	0.22187	0.211626	0.209544	2.6263	1.39303	up
ko04611	Platelet activation	0.19488	ENSMUSG00000031264	Btk	K07370	EC:2.7.10.2	Bruton agammaglobulinemia tyrosine kinase [Source:MGI Symbol;Acc:MGI:88216]	0.277843	1.00818	0.866761	0.143197	0.23702	0.203135	3.69036	1.88376	up
ko04611	Platelet activation	0.19488	ENSMUSG00000040061	Plcb2	K05858	EC:3.1.4.11	phospholipase C, beta 2 [Source:MGI Symbol;Acc:MGI:107465]	0.209911	1.03242	0.86101	0.189512	0.145319	0.185346	4.04352	2.01561	up
ko04611	Platelet activation	0.19488	ENSMUSG00000058715	Fcer1g	K07983	NA	Fc receptor, IgE, high affinity I, gamma polypeptide [Source:MGI Symbol;Acc:MGI:95496]	7.67529	44.1581	36.5981	9.2544	6.1542	6.66621	4.00599	2.00216	up
ko04612	Antigen processing and presentation	2.22045e-16	ENSMUSG00000016206	H2-M3	K06751	NA	histocompatibility 2, M region locus 3 [Source:MGI Symbol;Acc:MGI:95915]	2.56798	10.9136	7.0046	2.0314	2.26817	1.83937	3.33708	1.73859	up
ko04612	Antigen processing and presentation	2.22045e-16	ENSMUSG00000016283	H2-M2	K06751	NA	histocompatibility 2, M region locus 2 [Source:MGI Symbol;Acc:MGI:95914]	0.0416261	11.9525	10.7114	0.0566834	0.131714	0.031023	103.48	6.6932	up
ko04612	Antigen processing and presentation	2.22045e-16	ENSMUSG00000022504	Ciita	K08060	NA	class II transactivator [Source:MGI Symbol;Acc:MGI:108445]	0.3051	2.26967	1.37004	0.0626897	0.145424	0.0947096	13.0268	3.70341	up
ko04612	Antigen processing and presentation	2.22045e-16	ENSMUSG00000023274	Cd4	K06454	NA	CD4 antigen [Source:MGI Symbol;Acc:MGI:88335]	0.773197	3.54339	2.77965	0.593744	0.7512	0.671833	3.5186	1.815	up
ko04612	Antigen processing and presentation	2.22045e-16	ENSMUSG00000024334	H2-Oa	K06752	NA	histocompatibility 2, O region alpha locus [Source:MGI Symbol;Acc:MGI:95924]	0.159812	2.30961	0.774346	0.183211	0.223855	0.068153	6.82584	2.77101	up
ko04612	Antigen processing and presentation	2.22045e-16	ENSMUSG00000024339	Tap2	NA	NA	transporter 2, ATP-binding cassette, sub-family B (MDR/TAP) [Source:MGI Symbol;Acc:MGI:98484]	8.61259	27.6046	20.1039	6.35199	5.26869	7.29298	2.9778	1.57425	up
ko04612	Antigen processing and presentation	2.22045e-16	ENSMUSG00000024610	Cd74	K06505	NA	CD74 antigen (invariant polypeptide of major histocompatibility complex, class II antigen-associated) [Source:MGI Symbol;Acc:MGI:96534]	53.0574	441.685	276.092	33.0143	33.9572	34.6198	7.5876	2.92364	up
ko04612	Antigen processing and presentation	2.22045e-16	ENSMUSG00000035929	H2-Q4	K06751	NA	histocompatibility 2, Q region locus 4 [Source:MGI Symbol;Acc:MGI:95933]	16.3465	149.482	81.0163	8.81942	8.20424	11.9277	8.52618	3.0919	up
ko04612	Antigen processing and presentation	2.22045e-16	ENSMUSG00000036594	H2-Aa	K06752	NA	histocompatibility 2, class II antigen A, alpha [Source:MGI Symbol;Acc:MGI:95895]	14.0991	103.868	63.3023	9.4901	8.5502	9.15223	6.66614	2.73685	up
ko04612	Antigen processing and presentation	2.22045e-16	ENSMUSG00000037321	Tap1	NA	NA	transporter 1, ATP-binding cassette, sub-family B (MDR/TAP) [Source:MGI Symbol;Acc:MGI:98483]	5.00638	29.1901	13.616	2.19036	3.01918	2.95162	5.85854	2.55054	up
ko04612	Antigen processing and presentation	2.22045e-16	ENSMUSG00000037548	H2-DMb2	K06752	NA	histocompatibility 2, class II, locus Mb2 [Source:MGI Symbol;Acc:MGI:95923]	0.282426	3.51574	2.50233	0.4497	0.232608	0.288867	6.4875	2.69766	up
ko04612	Antigen processing and presentation	2.22045e-16	ENSMUSG00000037649	H2-DMa	K06752	NA	histocompatibility 2, class II, locus DMa [Source:MGI Symbol;Acc:MGI:95921]	1.76129	12.5938	5.68891	1.46934	1.53644	1.19579	4.77061	2.25417	up
ko04612	Antigen processing and presentation	2.22045e-16	ENSMUSG00000038642	Ctss	K01368	EC:3.4.22.27	cathepsin S [Source:MGI Symbol;Acc:MGI:107341]	26.9244	322.934	246.221	24.0668	28.7083	27.9705	7.38218	2.88405	up
ko04612	Antigen processing and presentation	2.22045e-16	ENSMUSG00000041538	H2-Ob	K06752	NA	histocompatibility 2, O region beta locus [Source:MGI Symbol;Acc:MGI:95925]	0.0480017	0.358031	0.337186	0.0460795	0.0609524	0.12824	3.15897	1.65946	up
ko04612	Antigen processing and presentation	2.22045e-16	ENSMUSG00000053044	Cd8b1	K06459	NA	CD8 antigen, beta chain 1 [Source:MGI Symbol;Acc:MGI:88347]	0.410453	2.27508	2.44913	0.253841	0.359691	0.206981	6.25786	2.64567	up
ko04612	Antigen processing and presentation	2.22045e-16	ENSMUSG00000053835	H2-T24	K06751	NA	histocompatibility 2, T region locus 24 [Source:MGI Symbol;Acc:MGI:95958]	1.07535	3.86426	2.91976	0.642367	1.34366	0.967324	2.66117	1.41206	up
ko04612	Antigen processing and presentation	2.22045e-16	ENSMUSG00000053977	Cd8a	K06458	NA	CD8 antigen, alpha chain [Source:MGI Symbol;Acc:MGI:88346]	0.224968	3.33525	2.51943	0.125963	0.153549	0.20638	12.5123	3.64528	up
ko04612	Antigen processing and presentation	2.22045e-16	ENSMUSG00000056116	H2-T22	K06751	NA	histocompatibility 2, T region locus 22 [Source:MGI Symbol;Acc:MGI:95956]	10.3356	33.0527	25.3663	7.0642	7.40587	9.02786	2.92598	1.54892	up
ko04612	Antigen processing and presentation	2.22045e-16	ENSMUSG00000060550	H2-Q7	K06751	NA	histocompatibility 2, Q region locus 7 [Source:MGI Symbol;Acc:MGI:95936]	5.33829	85.1423	40.9243	2.425	1.55273	2.98349	18.8767	4.23853	up
ko04612	Antigen processing and presentation	2.22045e-16	ENSMUSG00000060586	H2-Eb1	K06752	NA	histocompatibility 2, class II antigen E beta [Source:MGI Symbol;Acc:MGI:95901]	13.3398	83.2035	50.8424	9.73046	10.1404	9.65525	4.9917	2.31953	up
ko04612	Antigen processing and presentation	2.22045e-16	ENSMUSG00000060802	B2m	K08055	NA	beta-2 microglobulin [Source:MGI Symbol;Acc:MGI:88127]	354.666	1451.96	1135.1	241.157	198.87	290.623	4.02618	2.00941	up
ko04612	Antigen processing and presentation	2.22045e-16	ENSMUSG00000061232	H2-K1	K06751	NA	histocompatibility 2, K1, K region [Source:MGI Symbol;Acc:MGI:95904]	47.0591	274.003	166.218	37.1264	28.3173	33.4482	4.92739	2.30082	up
ko04612	Antigen processing and presentation	2.22045e-16	ENSMUSG00000067212	H2-T23	K06751	NA	histocompatibility 2, T region locus 23 [Source:MGI Symbol;Acc:MGI:95957]	12.188	53.0381	32.3601	8.04703	10.3193	12.2534	3.18704	1.67222	up
ko04612	Antigen processing and presentation	2.22045e-16	ENSMUSG00000073409	H2-Q6	K06751	NA	histocompatibility 2, Q region locus 6 [Source:MGI Symbol;Acc:MGI:95935]	10.4234	179.744	87.0727	4.80257	3.6179	6.28472	18.8532	4.23674	up
ko04612	Antigen processing and presentation	2.22045e-16	ENSMUSG00000073411	H2-D1	K06751	NA	histocompatibility 2, D region locus 1 [Source:MGI Symbol;Acc:MGI:95896]	112.696	559.026	354.824	81.8308	76.1406	99.9095	3.9807	1.99302	up
ko04612	Antigen processing and presentation	2.22045e-16	ENSMUSG00000073421	H2-Ab1	K06752	NA	histocompatibility 2, class II antigen A, beta 1 [Source:MGI Symbol;Acc:MGI:103070]	14.7528	114.95	73.3099	7.57581	8.61874	10.8019	7.51999	2.91073	up
ko04612	Antigen processing and presentation	2.22045e-16	ENSMUSG00000079492	Gm11127	K06751	NA	predicted gene 11127 [Source:MGI Symbol;Acc:MGI:3779381]	0.0001	1.99177	1.24103	0.139003	0.226025	0.0001	8.85416	3.14635	up
ko04612	Antigen processing and presentation	2.22045e-16	ENSMUSG00000079547	H2-DMb1	K06752	NA	histocompatibility 2, class II, locus Mb1 [Source:MGI Symbol;Acc:MGI:95922]	3.50305	18.9008	13.2081	3.20603	2.67835	2.98971	4.01303	2.00469	up
ko04612	Antigen processing and presentation	2.22045e-16	ENSMUSG00000091705	H2-Q2	K06751	NA	histocompatibility 2, Q region locus 2 [Source:MGI Symbol;Acc:MGI:95931]	0.190716	4.4113	2.12864	0.1684	0.159545	0.287293	10.9399	3.45153	up
ko04614	Renin-angiotensin system	0.38819	ENSMUSG00000001865	Cpa3	K08780	EC:3.4.17.1	carboxypeptidase A3, mast cell [Source:MGI Symbol;Acc:MGI:88479]	0.431851	0.536437	0.272955	0.821385	0.817033	1.03432	0.464409	-1.10653	down
ko04614	Renin-angiotensin system	0.38819	ENSMUSG00000061068	Mcpt4	K01329	EC:3.4.21.39	mast cell protease 4 [Source:MGI Symbol;Acc:MGI:96940]	0.63113	0.843764	0.710212	1.75954	1.6768	1.62416	0.431796	-1.21158	down
ko04620	Toll-like receptor signaling pathway	0.000329684	ENSMUSG00000000982	Ccl3	K05408	NA	chemokine (C-C motif) ligand 3 [Source:MGI Symbol;Acc:MGI:98260]	0.194727	2.36682	2.45477	0.421848	0.307048	0.33167	4.72985	2.24179	up
ko04620	Toll-like receptor signaling pathway	0.000329684	ENSMUSG00000022901	Cd86	K05413	NA	CD86 antigen [Source:MGI Symbol;Acc:MGI:101773]	0.495862	1.70739	1.23717	0.215317	0.347881	0.403234	3.55992	1.83185	up
ko04620	Toll-like receptor signaling pathway	0.000329684	ENSMUSG00000025498	Irf7	K09447	NA	interferon regulatory factor 7 [Source:MGI Symbol;Acc:MGI:1859212]	8.7859	15.1616	13.1639	5.94937	5.38829	6.41272	2.09074	1.06401	up
ko04620	Toll-like receptor signaling pathway	0.000329684	ENSMUSG00000026104	Stat1	K11220	NA	signal transducer and activator of transcription 1 [Source:MGI Symbol;Acc:MGI:103063]	11.0882	73.6125	37.3222	7.76406	8.4584	8.4606	4.94359	2.30556	up
ko04620	Toll-like receptor signaling pathway	0.000329684	ENSMUSG00000027995	Tlr2	NA	NA	toll-like receptor 2 [Source:MGI Symbol;Acc:MGI:1346060]	1.33098	4.22529	3.55417	1.1552	1.60966	1.45206	2.16045	1.11133	up
ko04620	Toll-like receptor signaling pathway	0.000329684	ENSMUSG00000029417	Cxcl9	K05416	NA	chemokine (C-X-C motif) ligand 9 [Source:MGI Symbol;Acc:MGI:1352449]	0.420441	16.8662	8.63308	0.429802	0.165457	0.527628	23.0831	4.52877	up
ko04620	Toll-like receptor signaling pathway	0.000329684	ENSMUSG00000034855	Cxcl10	K12671	NA	chemokine (C-X-C motif) ligand 10 [Source:MGI Symbol;Acc:MGI:1352450]	0.716967	7.93117	6.68856	0.391734	1.38439	1.24517	5.07621	2.34375	up
ko04620	Toll-like receptor signaling pathway	0.000329684	ENSMUSG00000035042	Ccl5	K12499	NA	chemokine (C-C motif) ligand 5 [Source:MGI Symbol;Acc:MGI:98262]	1.25731	26.6945	12.5403	0.821283	0.385608	1.48834	15.0236	3.90916	up
ko04620	Toll-like receptor signaling pathway	0.000329684	ENSMUSG00000044583	Tlr7	K05404	NA	toll-like receptor 7 [Source:MGI Symbol;Acc:MGI:2176882]	0.313009	1.00243	0.847503	0.276777	0.319792	0.277373	2.47492	1.30738	up
ko04620	Toll-like receptor signaling pathway	0.000329684	ENSMUSG00000044827	Tlr1	NA	NA	toll-like receptor 1 [Source:MGI Symbol;Acc:MGI:1341295]	0.285354	2.13168	1.29679	0.421422	0.5474	0.379174	2.75507	1.46209	up
ko04620	Toll-like receptor signaling pathway	0.000329684	ENSMUSG00000045322	Tlr9	K10161	NA	toll-like receptor 9 [Source:MGI Symbol;Acc:MGI:1932389]	0.171868	0.737439	0.595674	0.195949	0.209941	0.080603	3.09353	1.62925	up
ko04620	Toll-like receptor signaling pathway	0.000329684	ENSMUSG00000056130	Ticam2	K05409	NA	toll-like receptor adaptor molecule 2 [Source:MGI Symbol;Acc:MGI:3040056]	0.0791807	0.363897	0.311813	0.116559	0.125241	0.0858427	2.30401	1.20415	up
ko04621	NOD-like receptor signaling pathway	4.45755e-13	ENSMUSG00000002325	Irf9	K04693	NA	interferon regulatory factor 9 [Source:MGI Symbol;Acc:MGI:107587]	8.28776	21.3508	11.498	6.54934	6.4595	6.85695	2.07072	1.05013	up
ko04621	NOD-like receptor signaling pathway	4.45755e-13	ENSMUSG00000006519	Cyba	K08009	NA	cytochrome b-245, alpha polypeptide [Source:MGI Symbol;Acc:MGI:1316658]	8.0143	33.2377	26.6153	7.36027	9.52892	8.42472	2.68103	1.42279	up
ko04621	NOD-like receptor signaling pathway	4.45755e-13	ENSMUSG00000015340	Cybb	K21421	EC:1.-.-.-	cytochrome b-245, beta polypeptide [Source:MGI Symbol;Acc:MGI:88574]	1.05743	10.0051	7.90129	0.62472	0.688711	0.808	8.93914	3.16014	up
ko04621	NOD-like receptor signaling pathway	4.45755e-13	ENSMUSG00000022575	Gsdmd	K20917	NA	gasdermin D [Source:MGI Symbol;Acc:MGI:1916396]	3.16634	7.9033	5.68845	2.35594	2.18462	2.60343	2.34576	1.23006	up
ko04621	NOD-like receptor signaling pathway	4.45755e-13	ENSMUSG00000024349	Sting1	K12654	NA	stimulator of interferon response cGAMP interactor 1 [Source:MGI Symbol;Acc:MGI:1919762]	1.79512	4.34556	3.06848	1.18644	1.19545	1.22597	2.55253	1.35193	up
ko04621	NOD-like receptor signaling pathway	4.45755e-13	ENSMUSG00000025498	Irf7	K09447	NA	interferon regulatory factor 7 [Source:MGI Symbol;Acc:MGI:1859212]	8.7859	15.1616	13.1639	5.94937	5.38829	6.41272	2.09074	1.06401	up
ko04621	NOD-like receptor signaling pathway	4.45755e-13	ENSMUSG00000025887	Casp12	K04741	EC:3.4.22.-	caspase 12 [Source:MGI Symbol;Acc:MGI:1312922]	1.09657	3.25895	2.45711	1.01727	0.868224	1.16747	2.23148	1.158	up
ko04621	NOD-like receptor signaling pathway	4.45755e-13	ENSMUSG00000025888	Casp1	K01370	EC:3.4.22.36	caspase 1 [Source:MGI Symbol;Acc:MGI:96544]	0.50194	2.92203	2.55328	0.397072	0.269123	0.629768	4.6122	2.20546	up
ko04621	NOD-like receptor signaling pathway	4.45755e-13	ENSMUSG00000026104	Stat1	K11220	NA	signal transducer and activator of transcription 1 [Source:MGI Symbol;Acc:MGI:103063]	11.0882	73.6125	37.3222	7.76406	8.4584	8.4606	4.94359	2.30556	up
ko04621	NOD-like receptor signaling pathway	4.45755e-13	ENSMUSG00000026393	Nek7	K20876	EC:2.7.11.1	NIMA (never in mitosis gene a)-related expressed kinase 7 [Source:MGI Symbol;Acc:MGI:1890645]	1.63776	1.4218	1.54677	7.13946	1.785	1.33407	0.449024	-1.15514	down
ko04621	NOD-like receptor signaling pathway	4.45755e-13	ENSMUSG00000026928	Card9	K12794	NA	caspase recruitment domain family, member 9 [Source:MGI Symbol;Acc:MGI:2685628]	0.551201	1.76554	1.85391	0.555155	0.967908	0.448889	2.11499	1.08065	up
ko04621	NOD-like receptor signaling pathway	4.45755e-13	ENSMUSG00000028268	Gbp3	K20899	NA	guanylate binding protein 3 [Source:MGI Symbol;Acc:MGI:1926263]	7.7888	42.4313	28.1789	3.87065	4.14717	5.10759	5.97307	2.57847	up
ko04621	NOD-like receptor signaling pathway	4.45755e-13	ENSMUSG00000028270	Gbp2	K20897	NA	guanylate binding protein 2 [Source:MGI Symbol;Acc:MGI:102772]	17.0548	94.1569	60.9614	9.20326	9.19502	11.1881	5.81934	2.54086	up
ko04621	NOD-like receptor signaling pathway	4.45755e-13	ENSMUSG00000029605	Oas1b	NA	NA	2'-5' oligoadenylate synthetase 1B [Source:MGI Symbol;Acc:MGI:97430]	3.14535	9.28422	5.31935	2.12962	2.33831	3.31039	2.28184	1.1902	up
ko04621	NOD-like receptor signaling pathway	4.45755e-13	ENSMUSG00000032322	Pstpip1	K12804	NA	proline-serine-threonine phosphatase-interacting protein 1 [Source:MGI Symbol;Acc:MGI:1321396]	0.861665	2.90953	1.96234	0.61006	0.464298	0.631504	3.36108	1.74892	up
ko04621	NOD-like receptor signaling pathway	4.45755e-13	ENSMUSG00000032661	Oas3	K14216	EC:2.7.7.84	2'-5' oligoadenylate synthetase 3 [Source:MGI Symbol;Acc:MGI:2180850]	3.62262	5.14231	6.81962	2.18427	2.06672	2.98883	2.15262	1.10609	up
ko04621	NOD-like receptor signaling pathway	4.45755e-13	ENSMUSG00000033538	Casp4	K04394	3.4.22.64;EC:3.4.22.57	caspase 4, apoptosis-related cysteine peptidase [Source:MGI Symbol;Acc:MGI:107700]	0.120187	0.866465	0.573972	0.193037	0.237047	0.224328	2.38478	1.25385	up
ko04621	NOD-like receptor signaling pathway	4.45755e-13	ENSMUSG00000035042	Ccl5	K12499	NA	chemokine (C-C motif) ligand 5 [Source:MGI Symbol;Acc:MGI:98262]	1.25731	26.6945	12.5403	0.821283	0.385608	1.48834	15.0236	3.90916	up
ko04621	NOD-like receptor signaling pathway	4.45755e-13	ENSMUSG00000035385	Ccl2	K14624	NA	chemokine (C-C motif) ligand 2 [Source:MGI Symbol;Acc:MGI:98259]	0.223182	3.84483	2.64625	0.712546	0.0001	0.605132	5.09514	2.34912	up
ko04621	NOD-like receptor signaling pathway	4.45755e-13	ENSMUSG00000037860	Aim2	K12966	NA	absent in melanoma 2 [Source:MGI Symbol;Acc:MGI:2686159]	0.398908	1.70288	1.15757	0.45576	0.574412	0.570733	2.03595	1.0257	up
ko04621	NOD-like receptor signaling pathway	4.45755e-13	ENSMUSG00000040033	Stat2	K11221	NA	signal transducer and activator of transcription 2 [Source:MGI Symbol;Acc:MGI:103039]	6.48067	20.322	12.8813	6.14178	6.78328	6.75252	2.01671	1.012	up
ko04621	NOD-like receptor signaling pathway	4.45755e-13	ENSMUSG00000040061	Plcb2	K05858	EC:3.1.4.11	phospholipase C, beta 2 [Source:MGI Symbol;Acc:MGI:107465]	0.209911	1.03242	0.86101	0.189512	0.145319	0.185346	4.04352	2.01561	up
ko04621	NOD-like receptor signaling pathway	4.45755e-13	ENSMUSG00000040253	Gbp7	K20899	NA	guanylate binding protein 7 [Source:MGI Symbol;Acc:MGI:2444421]	3.37149	20.3928	12.3323	1.46499	2.11421	2.3372	6.1011	2.60907	up
ko04621	NOD-like receptor signaling pathway	4.45755e-13	ENSMUSG00000040264	Gbp2b	K20899	NA	guanylate binding protein 2b [Source:MGI Symbol;Acc:MGI:95666]	0.0001	1.10533	0.703521	0.0001	0.024122	0.0001	74.3751	6.21675	up
ko04621	NOD-like receptor signaling pathway	4.45755e-13	ENSMUSG00000052776	Oas1a	K14216	EC:2.7.7.84	2'-5' oligoadenylate synthetase 1A [Source:MGI Symbol;Acc:MGI:2180860]	8.08931	14.0774	16.7581	5.15767	6.10385	7.09217	2.12082	1.08462	up
ko04621	NOD-like receptor signaling pathway	4.45755e-13	ENSMUSG00000058427	Cxcl2	K05505	NA	chemokine (C-X-C motif) ligand 2 [Source:MGI Symbol;Acc:MGI:1340094]	0.457169	0.325849	0.402148	0.983157	1.19197	0.824491	0.395106	-1.33969	down
ko04621	NOD-like receptor signaling pathway	4.45755e-13	ENSMUSG00000066861	Oas1g	NA	NA	2'-5' oligoadenylate synthetase 1G [Source:MGI Symbol;Acc:MGI:97429]	2.53321	4.87255	5.07018	1.30785	1.32443	1.87886	2.76559	1.46759	up
ko04621	NOD-like receptor signaling pathway	4.45755e-13	ENSMUSG00000070390	Nlrp1b	K12798	NA	NLR family, pyrin domain containing 1B [Source:MGI Symbol;Acc:MGI:3582959]	0.122993	0.601132	0.570961	0.15682	0.0961523	0.108547	3.58234	1.8409	up
ko04621	NOD-like receptor signaling pathway	4.45755e-13	ENSMUSG00000071203	Naip5	K12807	NA	NLR family, apoptosis inhibitory protein 5 [Source:MGI Symbol;Acc:MGI:1298220]	0.163581	0.915716	0.668213	0.210431	0.0001	0.0001	8.29655	3.05251	up
ko04621	NOD-like receptor signaling pathway	4.45755e-13	ENSMUSG00000073490	Ifi207	K20914	NA	interferon activated gene 207 [Source:MGI Symbol;Acc:MGI:2138302]	0.932279	3.56053	3.03178	1.00412	0.765464	1.06179	2.65758	1.41011	up
ko04621	NOD-like receptor signaling pathway	4.45755e-13	ENSMUSG00000078942	Naip6	K12807	NA	NLR family, apoptosis inhibitory protein 6 [Source:MGI Symbol;Acc:MGI:1298222]	0.085832	0.332118	0.357858	0.126264	0.127785	0.111752	2.12085	1.08464	up
ko04621	NOD-like receptor signaling pathway	4.45755e-13	ENSMUSG00000078945	Naip2	K12807	NA	NLR family, apoptosis inhibitory protein 2 [Source:MGI Symbol;Acc:MGI:1298226]	0.248197	1.29415	0.982078	0.353316	0.123405	0.0832112	4.50845	2.17263	up
ko04621	NOD-like receptor signaling pathway	4.45755e-13	ENSMUSG00000105504	Gbp5	K20898	NA	guanylate binding protein 5 [Source:MGI Symbol;Acc:MGI:2429943]	1.83684	8.04007	6.29868	0.582916	0.792533	0.849886	7.26883	2.86172	up
ko04622	RIG-I-like receptor signaling pathway	0.260659	ENSMUSG00000024349	Sting1	K12654	NA	stimulator of interferon response cGAMP interactor 1 [Source:MGI Symbol;Acc:MGI:1919762]	1.79512	4.34556	3.06848	1.18644	1.19545	1.22597	2.55253	1.35193	up
ko04622	RIG-I-like receptor signaling pathway	0.260659	ENSMUSG00000025498	Irf7	K09447	NA	interferon regulatory factor 7 [Source:MGI Symbol;Acc:MGI:1859212]	8.7859	15.1616	13.1639	5.94937	5.38829	6.41272	2.09074	1.06401	up
ko04622	RIG-I-like receptor signaling pathway	0.260659	ENSMUSG00000034855	Cxcl10	K12671	NA	chemokine (C-X-C motif) ligand 10 [Source:MGI Symbol;Acc:MGI:1352450]	0.716967	7.93117	6.68856	0.391734	1.38439	1.24517	5.07621	2.34375	up
ko04622	RIG-I-like receptor signaling pathway	0.260659	ENSMUSG00000035692	Isg15	K12159	NA	ISG15 ubiquitin-like modifier [Source:MGI Symbol;Acc:MGI:1855694]	55.2463	76.3176	101.279	28.6712	34.3903	41.7918	2.22066	1.15099	up
ko04623	Cytosolic DNA-sensing pathway	0.00820435	ENSMUSG00000024349	Sting1	K12654	NA	stimulator of interferon response cGAMP interactor 1 [Source:MGI Symbol;Acc:MGI:1919762]	1.79512	4.34556	3.06848	1.18644	1.19545	1.22597	2.55253	1.35193	up
ko04623	Cytosolic DNA-sensing pathway	0.00820435	ENSMUSG00000025498	Irf7	K09447	NA	interferon regulatory factor 7 [Source:MGI Symbol;Acc:MGI:1859212]	8.7859	15.1616	13.1639	5.94937	5.38829	6.41272	2.09074	1.06401	up
ko04623	Cytosolic DNA-sensing pathway	0.00820435	ENSMUSG00000025888	Casp1	K01370	EC:3.4.22.36	caspase 1 [Source:MGI Symbol;Acc:MGI:96544]	0.50194	2.92203	2.55328	0.397072	0.269123	0.629768	4.6122	2.20546	up
ko04623	Cytosolic DNA-sensing pathway	0.00820435	ENSMUSG00000027514	Zbp1	K12965	NA	Z-DNA binding protein 1 [Source:MGI Symbol;Acc:MGI:1927449]	5.02187	20.4647	14.9056	2.08548	2.79088	3.6163	4.75613	2.24979	up
ko04623	Cytosolic DNA-sensing pathway	0.00820435	ENSMUSG00000034855	Cxcl10	K12671	NA	chemokine (C-X-C motif) ligand 10 [Source:MGI Symbol;Acc:MGI:1352450]	0.716967	7.93117	6.68856	0.391734	1.38439	1.24517	5.07621	2.34375	up
ko04623	Cytosolic DNA-sensing pathway	0.00820435	ENSMUSG00000035042	Ccl5	K12499	NA	chemokine (C-C motif) ligand 5 [Source:MGI Symbol;Acc:MGI:98262]	1.25731	26.6945	12.5403	0.821283	0.385608	1.48834	15.0236	3.90916	up
ko04623	Cytosolic DNA-sensing pathway	0.00820435	ENSMUSG00000037860	Aim2	K12966	NA	absent in melanoma 2 [Source:MGI Symbol;Acc:MGI:2686159]	0.398908	1.70288	1.15757	0.45576	0.574412	0.570733	2.03595	1.0257	up
ko04625	C-type lectin receptor signaling pathway	0.0270098	ENSMUSG00000002325	Irf9	K04693	NA	interferon regulatory factor 9 [Source:MGI Symbol;Acc:MGI:107587]	8.28776	21.3508	11.498	6.54934	6.4595	6.85695	2.07072	1.05013	up
ko04625	C-type lectin receptor signaling pathway	0.0270098	ENSMUSG00000025888	Casp1	K01370	EC:3.4.22.36	caspase 1 [Source:MGI Symbol;Acc:MGI:96544]	0.50194	2.92203	2.55328	0.397072	0.269123	0.629768	4.6122	2.20546	up
ko04625	C-type lectin receptor signaling pathway	0.0270098	ENSMUSG00000026104	Stat1	K11220	NA	signal transducer and activator of transcription 1 [Source:MGI Symbol;Acc:MGI:103063]	11.0882	73.6125	37.3222	7.76406	8.4584	8.4606	4.94359	2.30556	up
ko04625	C-type lectin receptor signaling pathway	0.0270098	ENSMUSG00000026928	Card9	K12794	NA	caspase recruitment domain family, member 9 [Source:MGI Symbol;Acc:MGI:2685628]	0.551201	1.76554	1.85391	0.555155	0.967908	0.448889	2.11499	1.08065	up
ko04625	C-type lectin receptor signaling pathway	0.0270098	ENSMUSG00000030144	Clec4d	K10058	NA	C-type lectin domain family 4, member d [Source:MGI Symbol;Acc:MGI:1298389]	0.453136	5.48166	5.07522	0.502448	0.71409	0.576156	6.14161	2.61862	up
ko04625	C-type lectin receptor signaling pathway	0.0270098	ENSMUSG00000037868	Egr2	K12496	NA	early growth response 2 [Source:MGI Symbol;Acc:MGI:95296]	0.338615	0.376352	0.470987	0.244093	0.068435	0.143659	2.59971	1.37835	up
ko04625	C-type lectin receptor signaling pathway	0.0270098	ENSMUSG00000040033	Stat2	K11221	NA	signal transducer and activator of transcription 2 [Source:MGI Symbol;Acc:MGI:103039]	6.48067	20.322	12.8813	6.14178	6.78328	6.75252	2.01671	1.012	up
ko04625	C-type lectin receptor signaling pathway	0.0270098	ENSMUSG00000058715	Fcer1g	K07983	NA	Fc receptor, IgE, high affinity I, gamma polypeptide [Source:MGI Symbol;Acc:MGI:95496]	7.67529	44.1581	36.5981	9.2544	6.1542	6.66621	4.00599	2.00216	up
ko04625	C-type lectin receptor signaling pathway	0.0270098	ENSMUSG00000079293	Clec7a	K10074	NA	C-type lectin domain family 7, member a [Source:MGI Symbol;Acc:MGI:1861431]	1.19466	16.1314	12.3654	0.951352	1.24386	0.536034	10.871	3.44242	up
ko04630	Jak-STAT signaling pathway	4.61135e-05	ENSMUSG00000000791	Il12rb1	K05063	NA	interleukin 12 receptor, beta 1 [Source:MGI Symbol;Acc:MGI:104579]	0.0367933	1.03283	0.685793	0.0001	0.0305301	0.0117216	41.4487	5.37325	up
ko04630	Jak-STAT signaling pathway	4.61135e-05	ENSMUSG00000002325	Irf9	K04693	NA	interferon regulatory factor 9 [Source:MGI Symbol;Acc:MGI:107587]	8.28776	21.3508	11.498	6.54934	6.4595	6.85695	2.07072	1.05013	up
ko04630	Jak-STAT signaling pathway	4.61135e-05	ENSMUSG00000003882	Il7r	K05072	NA	interleukin 7 receptor [Source:MGI Symbol;Acc:MGI:96562]	0.0596	2.12427	1.70721	0.0965426	0.0876216	0.0908921	14.1465	3.82237	up
ko04630	Jak-STAT signaling pathway	4.61135e-05	ENSMUSG00000004266	Ptpn6	K05697	EC:3.1.3.48	protein tyrosine phosphatase, non-receptor type 6 [Source:MGI Symbol;Acc:MGI:96055]	3.44127	13.1161	9.51894	2.84694	3.00414	3.5661	2.76901	1.46937	up
ko04630	Jak-STAT signaling pathway	4.61135e-05	ENSMUSG00000005465	Il27ra	K19598	NA	interleukin 27 receptor, alpha [Source:MGI Symbol;Acc:MGI:1355318]	0.0149695	0.710955	0.561259	0.225101	0.0548403	0.0658082	3.72288	1.89642	up
ko04630	Jak-STAT signaling pathway	4.61135e-05	ENSMUSG00000026104	Stat1	K11220	NA	signal transducer and activator of transcription 1 [Source:MGI Symbol;Acc:MGI:103063]	11.0882	73.6125	37.3222	7.76406	8.4584	8.4606	4.94359	2.30556	up
ko04630	Jak-STAT signaling pathway	4.61135e-05	ENSMUSG00000028859	Csf3r	K05061	NA	colony stimulating factor 3 receptor (granulocyte) [Source:MGI Symbol;Acc:MGI:1339755]	0.535543	2.57813	2.78079	0.645512	0.823942	0.877911	2.51109	1.32832	up
ko04630	Jak-STAT signaling pathway	4.61135e-05	ENSMUSG00000030745	Il21r	K05075	NA	interleukin 21 receptor [Source:MGI Symbol;Acc:MGI:1890475]	0.332713	1.74881	1.26651	0.284933	0.28274	0.194237	4.39426	2.13562	up
ko04630	Jak-STAT signaling pathway	4.61135e-05	ENSMUSG00000031304	Il2rg	K05070	NA	interleukin 2 receptor, gamma chain [Source:MGI Symbol;Acc:MGI:96551]	1.05258	8.30491	6.81759	1.13755	1.1016	0.751172	5.40915	2.4354	up
ko04630	Jak-STAT signaling pathway	4.61135e-05	ENSMUSG00000032089	Il10ra	K05134	NA	interleukin 10 receptor, alpha [Source:MGI Symbol;Acc:MGI:96538]	0.97169	4.2317	3.24072	0.714331	0.934497	0.879754	3.33947	1.73962	up
ko04630	Jak-STAT signaling pathway	4.61135e-05	ENSMUSG00000038037	Socs1	K04694	NA	suppressor of cytokine signaling 1 [Source:MGI Symbol;Acc:MGI:1354910]	0.254871	0.927421	0.559563	0.203116	0.310814	0.302816	2.13268	1.09267	up
ko04630	Jak-STAT signaling pathway	4.61135e-05	ENSMUSG00000040033	Stat2	K11221	NA	signal transducer and activator of transcription 2 [Source:MGI Symbol;Acc:MGI:103039]	6.48067	20.322	12.8813	6.14178	6.78328	6.75252	2.01671	1.012	up
ko04630	Jak-STAT signaling pathway	4.61135e-05	ENSMUSG00000040329	Il7	K05431	NA	interleukin 7 [Source:MGI Symbol;Acc:MGI:96561]	0.0360954	0.165302	0.160086	0.0329742	0.0781474	0.0001	3.25012	1.70049	up
ko04630	Jak-STAT signaling pathway	4.61135e-05	ENSMUSG00000059201	Lep	K05424	NA	leptin [Source:MGI Symbol;Acc:MGI:104663]	0.0467959	0.0332789	0.0762688	0.346148	0.0001	0.345675	0.225955	-2.14589	down
ko04630	Jak-STAT signaling pathway	4.61135e-05	ENSMUSG00000062939	Stat4	K11222	NA	signal transducer and activator of transcription 4 [Source:MGI Symbol;Acc:MGI:103062]	0.027317	0.315151	0.389801	0.107761	0.0339888	0.0823703	3.26731	1.7081	up
ko04630	Jak-STAT signaling pathway	4.61135e-05	ENSMUSG00000068227	Il2rb	K05069	NA	interleukin 2 receptor, beta chain [Source:MGI Symbol;Acc:MGI:96550]	0.0592903	2.25436	1.69647	0.196868	0.178221	0.157383	7.53115	2.91287	up
ko04630	Jak-STAT signaling pathway	4.61135e-05	ENSMUSG00000071713	Csf2rb	K04738	NA	colony stimulating factor 2 receptor, beta, low-affinity (granulocyte-macrophage) [Source:MGI Symbol;Acc:MGI:1339759]	0.174126	0.826039	0.858296	0.110682	0.0703824	0.12344	6.10323	2.60957	up
ko04630	Jak-STAT signaling pathway	4.61135e-05	ENSMUSG00000071714	Csf2rb2	K04738	NA	colony stimulating factor 2 receptor, beta 2, low-affinity (granulocyte-macrophage) [Source:MGI Symbol;Acc:MGI:1339760]	0.362273	2.44413	1.51912	0.217289	0.419308	0.387626	4.22322	2.07834	up
ko04640	Hematopoietic cell lineage	2.9976e-14	ENSMUSG00000002033	Cd3g	K06452	NA	CD3 antigen, gamma polypeptide [Source:MGI Symbol;Acc:MGI:88333]	0.186827	2.59816	1.67896	0.151015	0.0001	0.218382	12.0811	3.59468	up
ko04640	Hematopoietic cell lineage	2.9976e-14	ENSMUSG00000003882	Il7r	K05072	NA	interleukin 7 receptor [Source:MGI Symbol;Acc:MGI:96562]	0.0596	2.12427	1.70721	0.0965426	0.0876216	0.0908921	14.1465	3.82237	up
ko04640	Hematopoietic cell lineage	2.9976e-14	ENSMUSG00000004609	Cd33	K06473	NA	CD33 antigen [Source:MGI Symbol;Acc:MGI:99440]	0.435054	1.33227	1.29543	0.377868	0.442957	0.512658	2.29681	1.19963	up
ko04640	Hematopoietic cell lineage	2.9976e-14	ENSMUSG00000015947	Fcgr1	K06498	NA	Fc receptor, IgG, high affinity I [Source:MGI Symbol;Acc:MGI:95498]	0.564882	3.85363	1.96023	0.37642	0.605604	0.689087	3.81706	1.93246	up
ko04640	Hematopoietic cell lineage	2.9976e-14	ENSMUSG00000023274	Cd4	K06454	NA	CD4 antigen [Source:MGI Symbol;Acc:MGI:88335]	0.773197	3.54339	2.77965	0.593744	0.7512	0.671833	3.5186	1.815	up
ko04640	Hematopoietic cell lineage	2.9976e-14	ENSMUSG00000024334	H2-Oa	K06752	NA	histocompatibility 2, O region alpha locus [Source:MGI Symbol;Acc:MGI:95924]	0.159812	2.30961	0.774346	0.183211	0.223855	0.068153	6.82584	2.77101	up
ko04640	Hematopoietic cell lineage	2.9976e-14	ENSMUSG00000024669	Cd5	K06455	NA	CD5 antigen [Source:MGI Symbol;Acc:MGI:88340]	0.102463	0.764727	0.749257	0.0203959	0.163418	0.0828521	6.0617	2.59972	up
ko04640	Hematopoietic cell lineage	2.9976e-14	ENSMUSG00000025163	Cd7	K06457	NA	CD7 antigen [Source:MGI Symbol;Acc:MGI:88344]	0.0001	1.32436	0.818942	0.0001	0.0001	0.0001	7144.66	12.8026	up
ko04640	Hematopoietic cell lineage	2.9976e-14	ENSMUSG00000027863	Cd2	K06449	NA	CD2 antigen [Source:MGI Symbol;Acc:MGI:88320]	0.19298	1.89541	1.86104	0.0001	0.0001	0.252948	15.6013	3.9636	up
ko04640	Hematopoietic cell lineage	2.9976e-14	ENSMUSG00000028859	Csf3r	K05061	NA	colony stimulating factor 3 receptor (granulocyte) [Source:MGI Symbol;Acc:MGI:1339755]	0.535543	2.57813	2.78079	0.645512	0.823942	0.877911	2.51109	1.32832	up
ko04640	Hematopoietic cell lineage	2.9976e-14	ENSMUSG00000030577	Cd22	K06467	NA	CD22 antigen [Source:MGI Symbol;Acc:MGI:88322]	0.156078	1.83598	1.23042	0.0581219	0.194039	0.0305577	11.3982	3.51073	up
ko04640	Hematopoietic cell lineage	2.9976e-14	ENSMUSG00000030798	Cd37	K06475	NA	CD37 antigen [Source:MGI Symbol;Acc:MGI:88330]	0.717216	2.65723	2.45345	0.637701	0.68558	0.734329	2.83236	1.502	up
ko04640	Hematopoietic cell lineage	2.9976e-14	ENSMUSG00000032093	Cd3e	K06451	NA	CD3 antigen, epsilon polypeptide [Source:MGI Symbol;Acc:MGI:88332]	0.0486546	0.872262	0.776788	0.0372341	0.0001	0.072306	15.4843	3.95274	up
ko04640	Hematopoietic cell lineage	2.9976e-14	ENSMUSG00000032094	Cd3d	K06450	NA	CD3 antigen, delta polypeptide [Source:MGI Symbol;Acc:MGI:88331]	0.133188	1.51507	1.02354	0.0001	0.0001	0.0001	8905.98	13.1206	up
ko04640	Hematopoietic cell lineage	2.9976e-14	ENSMUSG00000036594	H2-Aa	K06752	NA	histocompatibility 2, class II antigen A, alpha [Source:MGI Symbol;Acc:MGI:95895]	14.0991	103.868	63.3023	9.4901	8.5502	9.15223	6.66614	2.73685	up
ko04640	Hematopoietic cell lineage	2.9976e-14	ENSMUSG00000037548	H2-DMb2	K06752	NA	histocompatibility 2, class II, locus Mb2 [Source:MGI Symbol;Acc:MGI:95923]	0.282426	3.51574	2.50233	0.4497	0.232608	0.288867	6.4875	2.69766	up
ko04640	Hematopoietic cell lineage	2.9976e-14	ENSMUSG00000037649	H2-DMa	K06752	NA	histocompatibility 2, class II, locus DMa [Source:MGI Symbol;Acc:MGI:95921]	1.76129	12.5938	5.68891	1.46934	1.53644	1.19579	4.77061	2.25417	up
ko04640	Hematopoietic cell lineage	2.9976e-14	ENSMUSG00000040329	Il7	K05431	NA	interleukin 7 [Source:MGI Symbol;Acc:MGI:96561]	0.0360954	0.165302	0.160086	0.0329742	0.0781474	0.0001	3.25012	1.70049	up
ko04640	Hematopoietic cell lineage	2.9976e-14	ENSMUSG00000041538	H2-Ob	K06752	NA	histocompatibility 2, O region beta locus [Source:MGI Symbol;Acc:MGI:95925]	0.0480017	0.358031	0.337186	0.0460795	0.0609524	0.12824	3.15897	1.65946	up
ko04640	Hematopoietic cell lineage	2.9976e-14	ENSMUSG00000053044	Cd8b1	K06459	NA	CD8 antigen, beta chain 1 [Source:MGI Symbol;Acc:MGI:88347]	0.410453	2.27508	2.44913	0.253841	0.359691	0.206981	6.25786	2.64567	up
ko04640	Hematopoietic cell lineage	2.9976e-14	ENSMUSG00000053977	Cd8a	K06458	NA	CD8 antigen, alpha chain [Source:MGI Symbol;Acc:MGI:88346]	0.224968	3.33525	2.51943	0.125963	0.153549	0.20638	12.5123	3.64528	up
ko04640	Hematopoietic cell lineage	2.9976e-14	ENSMUSG00000060586	H2-Eb1	K06752	NA	histocompatibility 2, class II antigen E beta [Source:MGI Symbol;Acc:MGI:95901]	13.3398	83.2035	50.8424	9.73046	10.1404	9.65525	4.9917	2.31953	up
ko04640	Hematopoietic cell lineage	2.9976e-14	ENSMUSG00000073421	H2-Ab1	K06752	NA	histocompatibility 2, class II antigen A, beta 1 [Source:MGI Symbol;Acc:MGI:103070]	14.7528	114.95	73.3099	7.57581	8.61874	10.8019	7.51999	2.91073	up
ko04640	Hematopoietic cell lineage	2.9976e-14	ENSMUSG00000079547	H2-DMb1	K06752	NA	histocompatibility 2, class II, locus Mb1 [Source:MGI Symbol;Acc:MGI:95922]	3.50305	18.9008	13.2081	3.20603	2.67835	2.98971	4.01303	2.00469	up
ko04650	Natural killer cell mediated cytotoxicity	7.77156e-16	ENSMUSG00000000290	Itgb2	K06464	NA	integrin beta 2 [Source:MGI Symbol;Acc:MGI:96611]	1.72463	19.6299	13.4	1.7982	1.61901	1.61953	6.9002	2.78664	up
ko04650	Natural killer cell mediated cytotoxicity	7.77156e-16	ENSMUSG00000000409	Lck	K05856	EC:2.7.10.2	lymphocyte protein tyrosine kinase [Source:MGI Symbol;Acc:MGI:96756]	0.206276	3.20464	2.5453	0.321293	0.253536	0.347575	6.45728	2.69093	up
ko04650	Natural killer cell mediated cytotoxicity	7.77156e-16	ENSMUSG00000002699	Lcp2	K07361	NA	lymphocyte cytosolic protein 2 [Source:MGI Symbol;Acc:MGI:1321402]	0.33618	1.96675	1.51745	0.20545	0.412448	0.204179	4.64723	2.21637	up
ko04650	Natural killer cell mediated cytotoxicity	7.77156e-16	ENSMUSG00000004266	Ptpn6	K05697	EC:3.1.3.48	protein tyrosine phosphatase, non-receptor type 6 [Source:MGI Symbol;Acc:MGI:96055]	3.44127	13.1161	9.51894	2.84694	3.00414	3.5661	2.76901	1.46937	up
ko04650	Natural killer cell mediated cytotoxicity	7.77156e-16	ENSMUSG00000004709	Cd244a	K06582	NA	CD244 molecule A [Source:MGI Symbol;Acc:MGI:109294]	0.0214588	0.245251	0.228657	0.00901521	0.0001	0.0415684	9.7737	3.2889	up
ko04650	Natural killer cell mediated cytotoxicity	7.77156e-16	ENSMUSG00000005763	Cd247	K06453	NA	CD247 antigen [Source:MGI Symbol;Acc:MGI:88334]	0.0586268	0.371328	0.390597	0.114542	0.107878	0.0742936	2.76547	1.46752	up
ko04650	Natural killer cell mediated cytotoxicity	7.77156e-16	ENSMUSG00000015355	Cd48	K06479	NA	CD48 antigen [Source:MGI Symbol;Acc:MGI:88339]	0.988782	6.87981	4.90325	1.053	1.05933	1.49185	3.54362	1.82522	up
ko04650	Natural killer cell mediated cytotoxicity	7.77156e-16	ENSMUSG00000015437	Gzmb	K01353	EC:3.4.21.79	granzyme B [Source:MGI Symbol;Acc:MGI:109267]	0.162656	2.76663	1.45373	0.030611	0.046748	0.0001	56.5851	5.82235	up
ko04650	Natural killer cell mediated cytotoxicity	7.77156e-16	ENSMUSG00000016206	H2-M3	K06751	NA	histocompatibility 2, M region locus 3 [Source:MGI Symbol;Acc:MGI:95915]	2.56798	10.9136	7.0046	2.0314	2.26817	1.83937	3.33708	1.73859	up
ko04650	Natural killer cell mediated cytotoxicity	7.77156e-16	ENSMUSG00000016283	H2-M2	K06751	NA	histocompatibility 2, M region locus 2 [Source:MGI Symbol;Acc:MGI:95914]	0.0416261	11.9525	10.7114	0.0566834	0.131714	0.031023	103.48	6.6932	up
ko04650	Natural killer cell mediated cytotoxicity	7.77156e-16	ENSMUSG00000030149	Klrk1	NA	NA	killer cell lectin-like receptor subfamily K, member 1 [Source:MGI Symbol;Acc:MGI:1196250]	0.0200942	0.281361	0.198894	0.0169918	0.0189604	0.0630082	5.05606	2.33801	up
ko04650	Natural killer cell mediated cytotoxicity	7.77156e-16	ENSMUSG00000030579	Tyrobp	K07992	NA	TYRO protein tyrosine kinase binding protein [Source:MGI Symbol;Acc:MGI:1277211]	14.4925	76.2168	70.0192	13.228	14.4901	15.0279	3.76009	1.91077	up
ko04650	Natural killer cell mediated cytotoxicity	7.77156e-16	ENSMUSG00000030742	Lat	K07362	NA	linker for activation of T cells [Source:MGI Symbol;Acc:MGI:1342293]	0.544614	2.43305	2.16031	0.695441	0.474803	0.484596	3.10482	1.63451	up
ko04650	Natural killer cell mediated cytotoxicity	7.77156e-16	ENSMUSG00000030830	Itgal	K05718	NA	integrin alpha L [Source:MGI Symbol;Acc:MGI:96606]	0.233571	2.75044	1.84867	0.185352	0.171787	0.235663	8.15228	3.0272	up
ko04650	Natural killer cell mediated cytotoxicity	7.77156e-16	ENSMUSG00000033220	Rac2	K07860	NA	Rac family small GTPase 2 [Source:MGI Symbol;Acc:MGI:97846]	0.914882	8.05956	5.86397	0.863735	0.675481	0.924	6.024	2.59072	up
ko04650	Natural killer cell mediated cytotoxicity	7.77156e-16	ENSMUSG00000034116	Vav1	K05730	NA	vav 1 oncogene [Source:MGI Symbol;Acc:MGI:98923]	0.513397	3.04476	2.28442	0.509688	0.452009	0.516435	3.95267	1.98283	up
ko04650	Natural killer cell mediated cytotoxicity	7.77156e-16	ENSMUSG00000035929	H2-Q4	K06751	NA	histocompatibility 2, Q region locus 4 [Source:MGI Symbol;Acc:MGI:95933]	16.3465	149.482	81.0163	8.81942	8.20424	11.9277	8.52618	3.0919	up
ko04650	Natural killer cell mediated cytotoxicity	7.77156e-16	ENSMUSG00000037405	Icam1	K06490	NA	intercellular adhesion molecule 1 [Source:MGI Symbol;Acc:MGI:96392]	2.72823	8.44224	6.56168	2.88153	2.49557	2.53179	2.24205	1.16482	up
ko04650	Natural killer cell mediated cytotoxicity	7.77156e-16	ENSMUSG00000039304	Tnfsf10	K04721	NA	tumor necrosis factor (ligand) superfamily, member 10 [Source:MGI Symbol;Acc:MGI:107414]	1.92099	6.52896	6.26043	1.18816	1.31415	1.34913	3.81945	1.93336	up
ko04650	Natural killer cell mediated cytotoxicity	7.77156e-16	ENSMUSG00000053835	H2-T24	K06751	NA	histocompatibility 2, T region locus 24 [Source:MGI Symbol;Acc:MGI:95958]	1.07535	3.86426	2.91976	0.642367	1.34366	0.967324	2.66117	1.41206	up
ko04650	Natural killer cell mediated cytotoxicity	7.77156e-16	ENSMUSG00000056116	H2-T22	K06751	NA	histocompatibility 2, T region locus 22 [Source:MGI Symbol;Acc:MGI:95956]	10.3356	33.0527	25.3663	7.0642	7.40587	9.02786	2.92598	1.54892	up
ko04650	Natural killer cell mediated cytotoxicity	7.77156e-16	ENSMUSG00000058715	Fcer1g	K07983	NA	Fc receptor, IgE, high affinity I, gamma polypeptide [Source:MGI Symbol;Acc:MGI:95496]	7.67529	44.1581	36.5981	9.2544	6.1542	6.66621	4.00599	2.00216	up
ko04650	Natural killer cell mediated cytotoxicity	7.77156e-16	ENSMUSG00000059089	Fcgr4	K06463	NA	Fc receptor, IgG, low affinity IV [Source:MGI Symbol;Acc:MGI:2179523]	1.20959	11.82	7.31627	0.549112	1.16855	1.02809	7.40995	2.88946	up
ko04650	Natural killer cell mediated cytotoxicity	7.77156e-16	ENSMUSG00000060550	H2-Q7	K06751	NA	histocompatibility 2, Q region locus 7 [Source:MGI Symbol;Acc:MGI:95936]	5.33829	85.1423	40.9243	2.425	1.55273	2.98349	18.8767	4.23853	up
ko04650	Natural killer cell mediated cytotoxicity	7.77156e-16	ENSMUSG00000061232	H2-K1	K06751	NA	histocompatibility 2, K1, K region [Source:MGI Symbol;Acc:MGI:95904]	47.0591	274.003	166.218	37.1264	28.3173	33.4482	4.92739	2.30082	up
ko04650	Natural killer cell mediated cytotoxicity	7.77156e-16	ENSMUSG00000064109	Hcst	K07988	NA	hematopoietic cell signal transducer [Source:MGI Symbol;Acc:MGI:1344360]	0.0778324	2.14125	1.58271	0.445168	0.26638	0.49022	3.16349	1.66152	up
ko04650	Natural killer cell mediated cytotoxicity	7.77156e-16	ENSMUSG00000067212	H2-T23	K06751	NA	histocompatibility 2, T region locus 23 [Source:MGI Symbol;Acc:MGI:95957]	12.188	53.0381	32.3601	8.04703	10.3193	12.2534	3.18704	1.67222	up
ko04650	Natural killer cell mediated cytotoxicity	7.77156e-16	ENSMUSG00000073409	H2-Q6	K06751	NA	histocompatibility 2, Q region locus 6 [Source:MGI Symbol;Acc:MGI:95935]	10.4234	179.744	87.0727	4.80257	3.6179	6.28472	18.8532	4.23674	up
ko04650	Natural killer cell mediated cytotoxicity	7.77156e-16	ENSMUSG00000073411	H2-D1	K06751	NA	histocompatibility 2, D region locus 1 [Source:MGI Symbol;Acc:MGI:95896]	112.696	559.026	354.824	81.8308	76.1406	99.9095	3.9807	1.99302	up
ko04650	Natural killer cell mediated cytotoxicity	7.77156e-16	ENSMUSG00000079492	Gm11127	K06751	NA	predicted gene 11127 [Source:MGI Symbol;Acc:MGI:3779381]	0.0001	1.99177	1.24103	0.139003	0.226025	0.0001	8.85416	3.14635	up
ko04650	Natural killer cell mediated cytotoxicity	7.77156e-16	ENSMUSG00000091705	H2-Q2	K06751	NA	histocompatibility 2, Q region locus 2 [Source:MGI Symbol;Acc:MGI:95931]	0.190716	4.4113	2.12864	0.1684	0.159545	0.287293	10.9399	3.45153	up
ko04657	IL-17 signaling pathway	0.133686	ENSMUSG00000026822	Lcn2	K21129	NA	lipocalin 2 [Source:MGI Symbol;Acc:MGI:96757]	0.753223	10.054	6.94356	0.784071	0.975702	1.1497	6.10105	2.60906	up
ko04657	IL-17 signaling pathway	0.133686	ENSMUSG00000029371	Cxcl5	K05506	NA	chemokine (C-X-C motif) ligand 5 [Source:MGI Symbol;Acc:MGI:1096868]	0.743742	0.386882	0.380898	0.69101	1.08165	1.36637	0.481524	-1.05432	down
ko04657	IL-17 signaling pathway	0.133686	ENSMUSG00000034855	Cxcl10	K12671	NA	chemokine (C-X-C motif) ligand 10 [Source:MGI Symbol;Acc:MGI:1352450]	0.716967	7.93117	6.68856	0.391734	1.38439	1.24517	5.07621	2.34375	up
ko04657	IL-17 signaling pathway	0.133686	ENSMUSG00000035385	Ccl2	K14624	NA	chemokine (C-C motif) ligand 2 [Source:MGI Symbol;Acc:MGI:98259]	0.223182	3.84483	2.64625	0.712546	0.0001	0.605132	5.09514	2.34912	up
ko04657	IL-17 signaling pathway	0.133686	ENSMUSG00000056071	S100a9	K21128	NA	S100 calcium binding protein A9 (calgranulin B) [Source:MGI Symbol;Acc:MGI:1338947]	1.13441	0.673129	1.46414	2.3761	3.31867	3.43929	0.358185	-1.48122	down
ko04657	IL-17 signaling pathway	0.133686	ENSMUSG00000058427	Cxcl2	K05505	NA	chemokine (C-X-C motif) ligand 2 [Source:MGI Symbol;Acc:MGI:1340094]	0.457169	0.325849	0.402148	0.983157	1.19197	0.824491	0.395106	-1.33969	down
ko04658	Th1 and Th2 cell differentiation	7.24198e-13	ENSMUSG00000000409	Lck	K05856	EC:2.7.10.2	lymphocyte protein tyrosine kinase [Source:MGI Symbol;Acc:MGI:96756]	0.206276	3.20464	2.5453	0.321293	0.253536	0.347575	6.45728	2.69093	up
ko04658	Th1 and Th2 cell differentiation	7.24198e-13	ENSMUSG00000000791	Il12rb1	K05063	NA	interleukin 12 receptor, beta 1 [Source:MGI Symbol;Acc:MGI:104579]	0.0367933	1.03283	0.685793	0.0001	0.0305301	0.0117216	41.4487	5.37325	up
ko04658	Th1 and Th2 cell differentiation	7.24198e-13	ENSMUSG00000001444	Tbx21	K10166	NA	T-box 21 [Source:MGI Symbol;Acc:MGI:1888984]	0.152117	0.977301	0.653407	0.193845	0.188872	0.212663	2.99443	1.58228	up
ko04658	Th1 and Th2 cell differentiation	7.24198e-13	ENSMUSG00000002033	Cd3g	K06452	NA	CD3 antigen, gamma polypeptide [Source:MGI Symbol;Acc:MGI:88333]	0.186827	2.59816	1.67896	0.151015	0.0001	0.218382	12.0811	3.59468	up
ko04658	Th1 and Th2 cell differentiation	7.24198e-13	ENSMUSG00000005763	Cd247	K06453	NA	CD247 antigen [Source:MGI Symbol;Acc:MGI:88334]	0.0586268	0.371328	0.390597	0.114542	0.107878	0.0742936	2.76547	1.46752	up
ko04658	Th1 and Th2 cell differentiation	7.24198e-13	ENSMUSG00000023274	Cd4	K06454	NA	CD4 antigen [Source:MGI Symbol;Acc:MGI:88335]	0.773197	3.54339	2.77965	0.593744	0.7512	0.671833	3.5186	1.815	up
ko04658	Th1 and Th2 cell differentiation	7.24198e-13	ENSMUSG00000024334	H2-Oa	K06752	NA	histocompatibility 2, O region alpha locus [Source:MGI Symbol;Acc:MGI:95924]	0.159812	2.30961	0.774346	0.183211	0.223855	0.068153	6.82584	2.77101	up
ko04658	Th1 and Th2 cell differentiation	7.24198e-13	ENSMUSG00000026104	Stat1	K11220	NA	signal transducer and activator of transcription 1 [Source:MGI Symbol;Acc:MGI:103063]	11.0882	73.6125	37.3222	7.76406	8.4584	8.4606	4.94359	2.30556	up
ko04658	Th1 and Th2 cell differentiation	7.24198e-13	ENSMUSG00000030742	Lat	K07362	NA	linker for activation of T cells [Source:MGI Symbol;Acc:MGI:1342293]	0.544614	2.43305	2.16031	0.695441	0.474803	0.484596	3.10482	1.63451	up
ko04658	Th1 and Th2 cell differentiation	7.24198e-13	ENSMUSG00000031304	Il2rg	K05070	NA	interleukin 2 receptor, gamma chain [Source:MGI Symbol;Acc:MGI:96551]	1.05258	8.30491	6.81759	1.13755	1.1016	0.751172	5.40915	2.4354	up
ko04658	Th1 and Th2 cell differentiation	7.24198e-13	ENSMUSG00000032093	Cd3e	K06451	NA	CD3 antigen, epsilon polypeptide [Source:MGI Symbol;Acc:MGI:88332]	0.0486546	0.872262	0.776788	0.0372341	0.0001	0.072306	15.4843	3.95274	up
ko04658	Th1 and Th2 cell differentiation	7.24198e-13	ENSMUSG00000032094	Cd3d	K06450	NA	CD3 antigen, delta polypeptide [Source:MGI Symbol;Acc:MGI:88331]	0.133188	1.51507	1.02354	0.0001	0.0001	0.0001	8905.98	13.1206	up
ko04658	Th1 and Th2 cell differentiation	7.24198e-13	ENSMUSG00000036594	H2-Aa	K06752	NA	histocompatibility 2, class II antigen A, alpha [Source:MGI Symbol;Acc:MGI:95895]	14.0991	103.868	63.3023	9.4901	8.5502	9.15223	6.66614	2.73685	up
ko04658	Th1 and Th2 cell differentiation	7.24198e-13	ENSMUSG00000037548	H2-DMb2	K06752	NA	histocompatibility 2, class II, locus Mb2 [Source:MGI Symbol;Acc:MGI:95923]	0.282426	3.51574	2.50233	0.4497	0.232608	0.288867	6.4875	2.69766	up
ko04658	Th1 and Th2 cell differentiation	7.24198e-13	ENSMUSG00000037649	H2-DMa	K06752	NA	histocompatibility 2, class II, locus DMa [Source:MGI Symbol;Acc:MGI:95921]	1.76129	12.5938	5.68891	1.46934	1.53644	1.19579	4.77061	2.25417	up
ko04658	Th1 and Th2 cell differentiation	7.24198e-13	ENSMUSG00000041538	H2-Ob	K06752	NA	histocompatibility 2, O region beta locus [Source:MGI Symbol;Acc:MGI:95925]	0.0480017	0.358031	0.337186	0.0460795	0.0609524	0.12824	3.15897	1.65946	up
ko04658	Th1 and Th2 cell differentiation	7.24198e-13	ENSMUSG00000060586	H2-Eb1	K06752	NA	histocompatibility 2, class II antigen E beta [Source:MGI Symbol;Acc:MGI:95901]	13.3398	83.2035	50.8424	9.73046	10.1404	9.65525	4.9917	2.31953	up
ko04658	Th1 and Th2 cell differentiation	7.24198e-13	ENSMUSG00000062939	Stat4	K11222	NA	signal transducer and activator of transcription 4 [Source:MGI Symbol;Acc:MGI:103062]	0.027317	0.315151	0.389801	0.107761	0.0339888	0.0823703	3.26731	1.7081	up
ko04658	Th1 and Th2 cell differentiation	7.24198e-13	ENSMUSG00000068227	Il2rb	K05069	NA	interleukin 2 receptor, beta chain [Source:MGI Symbol;Acc:MGI:96550]	0.0592903	2.25436	1.69647	0.196868	0.178221	0.157383	7.53115	2.91287	up
ko04658	Th1 and Th2 cell differentiation	7.24198e-13	ENSMUSG00000070691	Runx3	K09279	NA	runt related transcription factor 3 [Source:MGI Symbol;Acc:MGI:102672]	0.186784	0.962087	0.621252	0.0790766	0.0204168	0.075507	10.115	3.33842	up
ko04658	Th1 and Th2 cell differentiation	7.24198e-13	ENSMUSG00000073421	H2-Ab1	K06752	NA	histocompatibility 2, class II antigen A, beta 1 [Source:MGI Symbol;Acc:MGI:103070]	14.7528	114.95	73.3099	7.57581	8.61874	10.8019	7.51999	2.91073	up
ko04658	Th1 and Th2 cell differentiation	7.24198e-13	ENSMUSG00000079547	H2-DMb1	K06752	NA	histocompatibility 2, class II, locus Mb1 [Source:MGI Symbol;Acc:MGI:95922]	3.50305	18.9008	13.2081	3.20603	2.67835	2.98971	4.01303	2.00469	up
ko04659	Th17 cell differentiation	2.26025e-11	ENSMUSG00000000409	Lck	K05856	EC:2.7.10.2	lymphocyte protein tyrosine kinase [Source:MGI Symbol;Acc:MGI:96756]	0.206276	3.20464	2.5453	0.321293	0.253536	0.347575	6.45728	2.69093	up
ko04659	Th17 cell differentiation	2.26025e-11	ENSMUSG00000000791	Il12rb1	K05063	NA	interleukin 12 receptor, beta 1 [Source:MGI Symbol;Acc:MGI:104579]	0.0367933	1.03283	0.685793	0.0001	0.0305301	0.0117216	41.4487	5.37325	up
ko04659	Th17 cell differentiation	2.26025e-11	ENSMUSG00000001444	Tbx21	K10166	NA	T-box 21 [Source:MGI Symbol;Acc:MGI:1888984]	0.152117	0.977301	0.653407	0.193845	0.188872	0.212663	2.99443	1.58228	up
ko04659	Th17 cell differentiation	2.26025e-11	ENSMUSG00000002033	Cd3g	K06452	NA	CD3 antigen, gamma polypeptide [Source:MGI Symbol;Acc:MGI:88333]	0.186827	2.59816	1.67896	0.151015	0.0001	0.218382	12.0811	3.59468	up
ko04659	Th17 cell differentiation	2.26025e-11	ENSMUSG00000005465	Il27ra	K19598	NA	interleukin 27 receptor, alpha [Source:MGI Symbol;Acc:MGI:1355318]	0.0149695	0.710955	0.561259	0.225101	0.0548403	0.0658082	3.72288	1.89642	up
ko04659	Th17 cell differentiation	2.26025e-11	ENSMUSG00000005763	Cd247	K06453	NA	CD247 antigen [Source:MGI Symbol;Acc:MGI:88334]	0.0586268	0.371328	0.390597	0.114542	0.107878	0.0742936	2.76547	1.46752	up
ko04659	Th17 cell differentiation	2.26025e-11	ENSMUSG00000023274	Cd4	K06454	NA	CD4 antigen [Source:MGI Symbol;Acc:MGI:88335]	0.773197	3.54339	2.77965	0.593744	0.7512	0.671833	3.5186	1.815	up
ko04659	Th17 cell differentiation	2.26025e-11	ENSMUSG00000024334	H2-Oa	K06752	NA	histocompatibility 2, O region alpha locus [Source:MGI Symbol;Acc:MGI:95924]	0.159812	2.30961	0.774346	0.183211	0.223855	0.068153	6.82584	2.77101	up
ko04659	Th17 cell differentiation	2.26025e-11	ENSMUSG00000026104	Stat1	K11220	NA	signal transducer and activator of transcription 1 [Source:MGI Symbol;Acc:MGI:103063]	11.0882	73.6125	37.3222	7.76406	8.4584	8.4606	4.94359	2.30556	up
ko04659	Th17 cell differentiation	2.26025e-11	ENSMUSG00000030742	Lat	K07362	NA	linker for activation of T cells [Source:MGI Symbol;Acc:MGI:1342293]	0.544614	2.43305	2.16031	0.695441	0.474803	0.484596	3.10482	1.63451	up
ko04659	Th17 cell differentiation	2.26025e-11	ENSMUSG00000030745	Il21r	K05075	NA	interleukin 21 receptor [Source:MGI Symbol;Acc:MGI:1890475]	0.332713	1.74881	1.26651	0.284933	0.28274	0.194237	4.39426	2.13562	up
ko04659	Th17 cell differentiation	2.26025e-11	ENSMUSG00000031304	Il2rg	K05070	NA	interleukin 2 receptor, gamma chain [Source:MGI Symbol;Acc:MGI:96551]	1.05258	8.30491	6.81759	1.13755	1.1016	0.751172	5.40915	2.4354	up
ko04659	Th17 cell differentiation	2.26025e-11	ENSMUSG00000032093	Cd3e	K06451	NA	CD3 antigen, epsilon polypeptide [Source:MGI Symbol;Acc:MGI:88332]	0.0486546	0.872262	0.776788	0.0372341	0.0001	0.072306	15.4843	3.95274	up
ko04659	Th17 cell differentiation	2.26025e-11	ENSMUSG00000032094	Cd3d	K06450	NA	CD3 antigen, delta polypeptide [Source:MGI Symbol;Acc:MGI:88331]	0.133188	1.51507	1.02354	0.0001	0.0001	0.0001	8905.98	13.1206	up
ko04659	Th17 cell differentiation	2.26025e-11	ENSMUSG00000036594	H2-Aa	K06752	NA	histocompatibility 2, class II antigen A, alpha [Source:MGI Symbol;Acc:MGI:95895]	14.0991	103.868	63.3023	9.4901	8.5502	9.15223	6.66614	2.73685	up
ko04659	Th17 cell differentiation	2.26025e-11	ENSMUSG00000037548	H2-DMb2	K06752	NA	histocompatibility 2, class II, locus Mb2 [Source:MGI Symbol;Acc:MGI:95923]	0.282426	3.51574	2.50233	0.4497	0.232608	0.288867	6.4875	2.69766	up
ko04659	Th17 cell differentiation	2.26025e-11	ENSMUSG00000037649	H2-DMa	K06752	NA	histocompatibility 2, class II, locus DMa [Source:MGI Symbol;Acc:MGI:95921]	1.76129	12.5938	5.68891	1.46934	1.53644	1.19579	4.77061	2.25417	up
ko04659	Th17 cell differentiation	2.26025e-11	ENSMUSG00000041538	H2-Ob	K06752	NA	histocompatibility 2, O region beta locus [Source:MGI Symbol;Acc:MGI:95925]	0.0480017	0.358031	0.337186	0.0460795	0.0609524	0.12824	3.15897	1.65946	up
ko04659	Th17 cell differentiation	2.26025e-11	ENSMUSG00000060586	H2-Eb1	K06752	NA	histocompatibility 2, class II antigen E beta [Source:MGI Symbol;Acc:MGI:95901]	13.3398	83.2035	50.8424	9.73046	10.1404	9.65525	4.9917	2.31953	up
ko04659	Th17 cell differentiation	2.26025e-11	ENSMUSG00000068227	Il2rb	K05069	NA	interleukin 2 receptor, beta chain [Source:MGI Symbol;Acc:MGI:96550]	0.0592903	2.25436	1.69647	0.196868	0.178221	0.157383	7.53115	2.91287	up
ko04659	Th17 cell differentiation	2.26025e-11	ENSMUSG00000073421	H2-Ab1	K06752	NA	histocompatibility 2, class II antigen A, beta 1 [Source:MGI Symbol;Acc:MGI:103070]	14.7528	114.95	73.3099	7.57581	8.61874	10.8019	7.51999	2.91073	up
ko04659	Th17 cell differentiation	2.26025e-11	ENSMUSG00000079547	H2-DMb1	K06752	NA	histocompatibility 2, class II, locus Mb1 [Source:MGI Symbol;Acc:MGI:95922]	3.50305	18.9008	13.2081	3.20603	2.67835	2.98971	4.01303	2.00469	up
ko04660	T cell receptor signaling pathway	2.18204e-07	ENSMUSG00000000409	Lck	K05856	EC:2.7.10.2	lymphocyte protein tyrosine kinase [Source:MGI Symbol;Acc:MGI:96756]	0.206276	3.20464	2.5453	0.321293	0.253536	0.347575	6.45728	2.69093	up
ko04660	T cell receptor signaling pathway	2.18204e-07	ENSMUSG00000002033	Cd3g	K06452	NA	CD3 antigen, gamma polypeptide [Source:MGI Symbol;Acc:MGI:88333]	0.186827	2.59816	1.67896	0.151015	0.0001	0.218382	12.0811	3.59468	up
ko04660	T cell receptor signaling pathway	2.18204e-07	ENSMUSG00000002699	Lcp2	K07361	NA	lymphocyte cytosolic protein 2 [Source:MGI Symbol;Acc:MGI:1321402]	0.33618	1.96675	1.51745	0.20545	0.412448	0.204179	4.64723	2.21637	up
ko04660	T cell receptor signaling pathway	2.18204e-07	ENSMUSG00000004266	Ptpn6	K05697	EC:3.1.3.48	protein tyrosine phosphatase, non-receptor type 6 [Source:MGI Symbol;Acc:MGI:96055]	3.44127	13.1161	9.51894	2.84694	3.00414	3.5661	2.76901	1.46937	up
ko04660	T cell receptor signaling pathway	2.18204e-07	ENSMUSG00000005763	Cd247	K06453	NA	CD247 antigen [Source:MGI Symbol;Acc:MGI:88334]	0.0586268	0.371328	0.390597	0.114542	0.107878	0.0742936	2.76547	1.46752	up
ko04660	T cell receptor signaling pathway	2.18204e-07	ENSMUSG00000020395	Itk	K07363	EC:2.7.10.2	IL2 inducible T cell kinase [Source:MGI Symbol;Acc:MGI:96621]	0.0482088	0.684464	0.740059	0.00821047	0.0694962	0.0511172	11.4321	3.51502	up
ko04660	T cell receptor signaling pathway	2.18204e-07	ENSMUSG00000023274	Cd4	K06454	NA	CD4 antigen [Source:MGI Symbol;Acc:MGI:88335]	0.773197	3.54339	2.77965	0.593744	0.7512	0.671833	3.5186	1.815	up
ko04660	T cell receptor signaling pathway	2.18204e-07	ENSMUSG00000026009	Icos	K06713	NA	inducible T cell co-stimulator [Source:MGI Symbol;Acc:MGI:1858745]	0.0219056	0.388362	0.407504	0.0365836	0.0588558	0.0409403	5.99628	2.58407	up
ko04660	T cell receptor signaling pathway	2.18204e-07	ENSMUSG00000026012	Cd28	K06470	NA	CD28 antigen [Source:MGI Symbol;Acc:MGI:88327]	0.0658512	0.21153	0.281076	0.0427251	0.0667394	0.0578594	3.33758	1.7388	up
ko04660	T cell receptor signaling pathway	2.18204e-07	ENSMUSG00000026395	Ptprc	K06478	EC:3.1.3.48	protein tyrosine phosphatase, receptor type, C [Source:MGI Symbol;Acc:MGI:97810]	0.269423	1.76331	1.18994	0.185909	0.2128	0.297287	4.63031	2.21111	up
ko04660	T cell receptor signaling pathway	2.18204e-07	ENSMUSG00000030742	Lat	K07362	NA	linker for activation of T cells [Source:MGI Symbol;Acc:MGI:1342293]	0.544614	2.43305	2.16031	0.695441	0.474803	0.484596	3.10482	1.63451	up
ko04660	T cell receptor signaling pathway	2.18204e-07	ENSMUSG00000032093	Cd3e	K06451	NA	CD3 antigen, epsilon polypeptide [Source:MGI Symbol;Acc:MGI:88332]	0.0486546	0.872262	0.776788	0.0372341	0.0001	0.072306	15.4843	3.95274	up
ko04660	T cell receptor signaling pathway	2.18204e-07	ENSMUSG00000032094	Cd3d	K06450	NA	CD3 antigen, delta polypeptide [Source:MGI Symbol;Acc:MGI:88331]	0.133188	1.51507	1.02354	0.0001	0.0001	0.0001	8905.98	13.1206	up
ko04660	T cell receptor signaling pathway	2.18204e-07	ENSMUSG00000034116	Vav1	K05730	NA	vav 1 oncogene [Source:MGI Symbol;Acc:MGI:98923]	0.513397	3.04476	2.28442	0.509688	0.452009	0.516435	3.95267	1.98283	up
ko04660	T cell receptor signaling pathway	2.18204e-07	ENSMUSG00000036526	Card11	K07367	NA	caspase recruitment domain family, member 11 [Source:MGI Symbol;Acc:MGI:1916978]	0.207255	0.834759	0.653656	0.210624	0.254995	0.172139	2.6588	1.41077	up
ko04660	T cell receptor signaling pathway	2.18204e-07	ENSMUSG00000053044	Cd8b1	K06459	NA	CD8 antigen, beta chain 1 [Source:MGI Symbol;Acc:MGI:88347]	0.410453	2.27508	2.44913	0.253841	0.359691	0.206981	6.25786	2.64567	up
ko04660	T cell receptor signaling pathway	2.18204e-07	ENSMUSG00000053977	Cd8a	K06458	NA	CD8 antigen, alpha chain [Source:MGI Symbol;Acc:MGI:88346]	0.224968	3.33525	2.51943	0.125963	0.153549	0.20638	12.5123	3.64528	up
ko04662	B cell receptor signaling pathway	6.0534e-05	ENSMUSG00000004266	Ptpn6	K05697	EC:3.1.3.48	protein tyrosine phosphatase, non-receptor type 6 [Source:MGI Symbol;Acc:MGI:96055]	3.44127	13.1161	9.51894	2.84694	3.00414	3.5661	2.76901	1.46937	up
ko04662	B cell receptor signaling pathway	6.0534e-05	ENSMUSG00000025017	Pik3ap1	K12230	NA	phosphoinositide-3-kinase adaptor protein 1 [Source:MGI Symbol;Acc:MGI:1933177]	0.765606	3.06635	2.06749	0.748763	1.02896	0.785123	2.30191	1.20283	up
ko04662	B cell receptor signaling pathway	6.0534e-05	ENSMUSG00000026288	Inpp5d	K03084	EC:3.1.3.86	inositol polyphosphate-5-phosphatase D [Source:MGI Symbol;Acc:MGI:107357]	0.685014	2.59588	2.26032	0.742799	0.884369	0.89942	2.19316	1.13301	up
ko04662	B cell receptor signaling pathway	6.0534e-05	ENSMUSG00000026656	Fcgr2b	K12560	NA	Fc receptor, IgG, low affinity IIb [Source:MGI Symbol;Acc:MGI:95499]	0.86561	4.70148	4.16357	1.07589	1.31471	1.21829	2.6963	1.43098	up
ko04662	B cell receptor signaling pathway	6.0534e-05	ENSMUSG00000028459	Cd72	K06504	NA	CD72 antigen [Source:MGI Symbol;Acc:MGI:88345]	0.956558	3.08767	2.3356	0.969198	0.687921	1.38518	2.09704	1.06836	up
ko04662	B cell receptor signaling pathway	6.0534e-05	ENSMUSG00000030577	Cd22	K06467	NA	CD22 antigen [Source:MGI Symbol;Acc:MGI:88322]	0.156078	1.83598	1.23042	0.0581219	0.194039	0.0305577	11.3982	3.51073	up
ko04662	B cell receptor signaling pathway	6.0534e-05	ENSMUSG00000031264	Btk	K07370	EC:2.7.10.2	Bruton agammaglobulinemia tyrosine kinase [Source:MGI Symbol;Acc:MGI:88216]	0.277843	1.00818	0.866761	0.143197	0.23702	0.203135	3.69036	1.88376	up
ko04662	B cell receptor signaling pathway	6.0534e-05	ENSMUSG00000033220	Rac2	K07860	NA	Rac family small GTPase 2 [Source:MGI Symbol;Acc:MGI:97846]	0.914882	8.05956	5.86397	0.863735	0.675481	0.924	6.024	2.59072	up
ko04662	B cell receptor signaling pathway	6.0534e-05	ENSMUSG00000034116	Vav1	K05730	NA	vav 1 oncogene [Source:MGI Symbol;Acc:MGI:98923]	0.513397	3.04476	2.28442	0.509688	0.452009	0.516435	3.95267	1.98283	up
ko04662	B cell receptor signaling pathway	6.0534e-05	ENSMUSG00000036526	Card11	K07367	NA	caspase recruitment domain family, member 11 [Source:MGI Symbol;Acc:MGI:1916978]	0.207255	0.834759	0.653656	0.210624	0.254995	0.172139	2.6588	1.41077	up
ko04662	B cell receptor signaling pathway	6.0534e-05	ENSMUSG00000058818	Pirb	K06512	NA	paired Ig-like receptor B [Source:MGI Symbol;Acc:MGI:894311]	0.589677	4.44455	3.62483	0.651277	0.732744	0.717122	4.12112	2.04304	up
ko04664	Fc epsilon RI signaling pathway	0.0124669	ENSMUSG00000002699	Lcp2	K07361	NA	lymphocyte cytosolic protein 2 [Source:MGI Symbol;Acc:MGI:1321402]	0.33618	1.96675	1.51745	0.20545	0.412448	0.204179	4.64723	2.21637	up
ko04664	Fc epsilon RI signaling pathway	0.0124669	ENSMUSG00000026288	Inpp5d	K03084	EC:3.1.3.86	inositol polyphosphate-5-phosphatase D [Source:MGI Symbol;Acc:MGI:107357]	0.685014	2.59588	2.26032	0.742799	0.884369	0.89942	2.19316	1.13301	up
ko04664	Fc epsilon RI signaling pathway	0.0124669	ENSMUSG00000030742	Lat	K07362	NA	linker for activation of T cells [Source:MGI Symbol;Acc:MGI:1342293]	0.544614	2.43305	2.16031	0.695441	0.474803	0.484596	3.10482	1.63451	up
ko04664	Fc epsilon RI signaling pathway	0.0124669	ENSMUSG00000031264	Btk	K07370	EC:2.7.10.2	Bruton agammaglobulinemia tyrosine kinase [Source:MGI Symbol;Acc:MGI:88216]	0.277843	1.00818	0.866761	0.143197	0.23702	0.203135	3.69036	1.88376	up
ko04664	Fc epsilon RI signaling pathway	0.0124669	ENSMUSG00000033220	Rac2	K07860	NA	Rac family small GTPase 2 [Source:MGI Symbol;Acc:MGI:97846]	0.914882	8.05956	5.86397	0.863735	0.675481	0.924	6.024	2.59072	up
ko04664	Fc epsilon RI signaling pathway	0.0124669	ENSMUSG00000034116	Vav1	K05730	NA	vav 1 oncogene [Source:MGI Symbol;Acc:MGI:98923]	0.513397	3.04476	2.28442	0.509688	0.452009	0.516435	3.95267	1.98283	up
ko04664	Fc epsilon RI signaling pathway	0.0124669	ENSMUSG00000058715	Fcer1g	K07983	NA	Fc receptor, IgE, high affinity I, gamma polypeptide [Source:MGI Symbol;Acc:MGI:95496]	7.67529	44.1581	36.5981	9.2544	6.1542	6.66621	4.00599	2.00216	up
ko04666	Fc gamma R-mediated phagocytosis	0.000358537	ENSMUSG00000003283	Hck	K08893	EC:2.7.10.2	hemopoietic cell kinase [Source:MGI Symbol;Acc:MGI:96052]	1.15154	6.00078	3.63665	0.838032	1.06979	0.916004	3.82069	1.93383	up
ko04666	Fc gamma R-mediated phagocytosis	0.000358537	ENSMUSG00000015947	Fcgr1	K06498	NA	Fc receptor, IgG, high affinity I [Source:MGI Symbol;Acc:MGI:95498]	0.564882	3.85363	1.96023	0.37642	0.605604	0.689087	3.81706	1.93246	up
ko04666	Fc gamma R-mediated phagocytosis	0.000358537	ENSMUSG00000015950	Ncf1	K08011	NA	neutrophil cytosolic factor 1 [Source:MGI Symbol;Acc:MGI:97283]	0.977229	4.48379	3.97761	0.827799	0.789	0.76279	3.9665	1.98786	up
ko04666	Fc gamma R-mediated phagocytosis	0.000358537	ENSMUSG00000020143	Dock2	K12367	NA	dedicator of cyto-kinesis 2 [Source:MGI Symbol;Acc:MGI:2149010]	0.232095	1.37737	1.0947	0.219711	0.222895	0.176189	4.37006	2.12765	up
ko04666	Fc gamma R-mediated phagocytosis	0.000358537	ENSMUSG00000026288	Inpp5d	K03084	EC:3.1.3.86	inositol polyphosphate-5-phosphatase D [Source:MGI Symbol;Acc:MGI:107357]	0.685014	2.59588	2.26032	0.742799	0.884369	0.89942	2.19316	1.13301	up
ko04666	Fc gamma R-mediated phagocytosis	0.000358537	ENSMUSG00000026395	Ptprc	K06478	EC:3.1.3.48	protein tyrosine phosphatase, receptor type, C [Source:MGI Symbol;Acc:MGI:97810]	0.269423	1.76331	1.18994	0.185909	0.2128	0.297287	4.63031	2.21111	up
ko04666	Fc gamma R-mediated phagocytosis	0.000358537	ENSMUSG00000026656	Fcgr2b	K12560	NA	Fc receptor, IgG, low affinity IIb [Source:MGI Symbol;Acc:MGI:95499]	0.86561	4.70148	4.16357	1.07589	1.31471	1.21829	2.6963	1.43098	up
ko04666	Fc gamma R-mediated phagocytosis	0.000358537	ENSMUSG00000030742	Lat	K07362	NA	linker for activation of T cells [Source:MGI Symbol;Acc:MGI:1342293]	0.544614	2.43305	2.16031	0.695441	0.474803	0.484596	3.10482	1.63451	up
ko04666	Fc gamma R-mediated phagocytosis	0.000358537	ENSMUSG00000031165	Was	K05747	NA	Wiskott-Aldrich syndrome [Source:MGI Symbol;Acc:MGI:105059]	0.567346	2.52528	1.73928	0.310906	0.371376	0.559605	3.89078	1.96006	up
ko04666	Fc gamma R-mediated phagocytosis	0.000358537	ENSMUSG00000033220	Rac2	K07860	NA	Rac family small GTPase 2 [Source:MGI Symbol;Acc:MGI:97846]	0.914882	8.05956	5.86397	0.863735	0.675481	0.924	6.024	2.59072	up
ko04666	Fc gamma R-mediated phagocytosis	0.000358537	ENSMUSG00000034116	Vav1	K05730	NA	vav 1 oncogene [Source:MGI Symbol;Acc:MGI:98923]	0.513397	3.04476	2.28442	0.509688	0.452009	0.516435	3.95267	1.98283	up
ko04668	TNF signaling pathway	0.000948846	ENSMUSG00000012519	Mlkl	K08849	EC:2.7.11.1	mixed lineage kinase domain-like [Source:MGI Symbol;Acc:MGI:1921818]	0.693015	2.51107	2.21762	0.419383	0.744476	0.61638	3.04549	1.60668	up
ko04668	TNF signaling pathway	0.000948846	ENSMUSG00000026031	Cflar	K04724	NA	CASP8 and FADD-like apoptosis regulator [Source:MGI Symbol;Acc:MGI:1336166]	3.27843	5.18918	4.72295	1.39991	3.60536	1.30872	2.0891	1.06288	up
ko04668	TNF signaling pathway	0.000948846	ENSMUSG00000026070	Il18r1	K05173	NA	interleukin 18 receptor 1 [Source:MGI Symbol;Acc:MGI:105383]	0.14647	1.72129	1.58316	0.186495	0.208356	0.203299	5.76933	2.5284	up
ko04668	TNF signaling pathway	0.000948846	ENSMUSG00000026875	Traf1	K03172	NA	TNF receptor-associated factor 1 [Source:MGI Symbol;Acc:MGI:101836]	0.284456	0.75428	0.661418	0.268598	0.245722	0.21753	2.32309	1.21605	up
ko04668	TNF signaling pathway	0.000948846	ENSMUSG00000027962	Vcam1	K06527	NA	vascular cell adhesion molecule 1 [Source:MGI Symbol;Acc:MGI:98926]	1.65902	6.52998	5.73526	1.84102	1.97458	1.87916	2.4451	1.28989	up
ko04668	TNF signaling pathway	0.000948846	ENSMUSG00000028599	Tnfrsf1b	K05141	NA	tumor necrosis factor receptor superfamily, member 1b [Source:MGI Symbol;Acc:MGI:1314883]	1.59516	7.57254	6.69688	1.76392	1.63607	1.71162	3.10364	1.63396	up
ko04668	TNF signaling pathway	0.000948846	ENSMUSG00000034855	Cxcl10	K12671	NA	chemokine (C-X-C motif) ligand 10 [Source:MGI Symbol;Acc:MGI:1352450]	0.716967	7.93117	6.68856	0.391734	1.38439	1.24517	5.07621	2.34375	up
ko04668	TNF signaling pathway	0.000948846	ENSMUSG00000035042	Ccl5	K12499	NA	chemokine (C-C motif) ligand 5 [Source:MGI Symbol;Acc:MGI:98262]	1.25731	26.6945	12.5403	0.821283	0.385608	1.48834	15.0236	3.90916	up
ko04668	TNF signaling pathway	0.000948846	ENSMUSG00000035385	Ccl2	K14624	NA	chemokine (C-C motif) ligand 2 [Source:MGI Symbol;Acc:MGI:98259]	0.223182	3.84483	2.64625	0.712546	0.0001	0.605132	5.09514	2.34912	up
ko04668	TNF signaling pathway	0.000948846	ENSMUSG00000037405	Icam1	K06490	NA	intercellular adhesion molecule 1 [Source:MGI Symbol;Acc:MGI:96392]	2.72823	8.44224	6.56168	2.88153	2.49557	2.53179	2.24205	1.16482	up
ko04668	TNF signaling pathway	0.000948846	ENSMUSG00000058427	Cxcl2	K05505	NA	chemokine (C-X-C motif) ligand 2 [Source:MGI Symbol;Acc:MGI:1340094]	0.457169	0.325849	0.402148	0.983157	1.19197	0.824491	0.395106	-1.33969	down
ko04668	TNF signaling pathway	0.000948846	ENSMUSG00000078920	Ifi47	K17072	NA	interferon gamma inducible protein 47 [Source:MGI Symbol;Acc:MGI:99448]	7.25362	23.1942	19.2181	4.43802	5.57987	6.70165	2.97053	1.57072	up
ko04670	Leukocyte transendothelial migration	2.5807e-05	ENSMUSG00000000290	Itgb2	K06464	NA	integrin beta 2 [Source:MGI Symbol;Acc:MGI:96611]	1.72463	19.6299	13.4	1.7982	1.61901	1.61953	6.9002	2.78664	up
ko04670	Leukocyte transendothelial migration	2.5807e-05	ENSMUSG00000006519	Cyba	K08009	NA	cytochrome b-245, alpha polypeptide [Source:MGI Symbol;Acc:MGI:1316658]	8.0143	33.2377	26.6153	7.36027	9.52892	8.42472	2.68103	1.42279	up
ko04670	Leukocyte transendothelial migration	2.5807e-05	ENSMUSG00000015340	Cybb	K21421	EC:1.-.-.-	cytochrome b-245, beta polypeptide [Source:MGI Symbol;Acc:MGI:88574]	1.05743	10.0051	7.90129	0.62472	0.688711	0.808	8.93914	3.16014	up
ko04670	Leukocyte transendothelial migration	2.5807e-05	ENSMUSG00000015950	Ncf1	K08011	NA	neutrophil cytosolic factor 1 [Source:MGI Symbol;Acc:MGI:97283]	0.977229	4.48379	3.97761	0.827799	0.789	0.76279	3.9665	1.98786	up
ko04670	Leukocyte transendothelial migration	2.5807e-05	ENSMUSG00000020395	Itk	K07363	EC:2.7.10.2	IL2 inducible T cell kinase [Source:MGI Symbol;Acc:MGI:96621]	0.0482088	0.684464	0.740059	0.00821047	0.0694962	0.0511172	11.4321	3.51502	up
ko04670	Leukocyte transendothelial migration	2.5807e-05	ENSMUSG00000026480	Ncf2	K08010	NA	neutrophil cytosolic factor 2 [Source:MGI Symbol;Acc:MGI:97284]	0.623971	1.44258	1.37579	0.469231	0.662399	0.544006	2.05435	1.03868	up
ko04670	Leukocyte transendothelial migration	2.5807e-05	ENSMUSG00000027962	Vcam1	K06527	NA	vascular cell adhesion molecule 1 [Source:MGI Symbol;Acc:MGI:98926]	1.65902	6.52998	5.73526	1.84102	1.97458	1.87916	2.4451	1.28989	up
ko04670	Leukocyte transendothelial migration	2.5807e-05	ENSMUSG00000029204	Rhoh	K07873	NA	ras homolog family member H [Source:MGI Symbol;Acc:MGI:1921984]	0.0455151	0.260003	0.209023	0.0537229	0.0508828	0.0471726	3.39009	1.76132	up
ko04670	Leukocyte transendothelial migration	2.5807e-05	ENSMUSG00000030830	Itgal	K05718	NA	integrin alpha L [Source:MGI Symbol;Acc:MGI:96606]	0.233571	2.75044	1.84867	0.185352	0.171787	0.235663	8.15228	3.0272	up
ko04670	Leukocyte transendothelial migration	2.5807e-05	ENSMUSG00000033220	Rac2	K07860	NA	Rac family small GTPase 2 [Source:MGI Symbol;Acc:MGI:97846]	0.914882	8.05956	5.86397	0.863735	0.675481	0.924	6.024	2.59072	up
ko04670	Leukocyte transendothelial migration	2.5807e-05	ENSMUSG00000034116	Vav1	K05730	NA	vav 1 oncogene [Source:MGI Symbol;Acc:MGI:98923]	0.513397	3.04476	2.28442	0.509688	0.452009	0.516435	3.95267	1.98283	up
ko04670	Leukocyte transendothelial migration	2.5807e-05	ENSMUSG00000037405	Icam1	K06490	NA	intercellular adhesion molecule 1 [Source:MGI Symbol;Acc:MGI:96392]	2.72823	8.44224	6.56168	2.88153	2.49557	2.53179	2.24205	1.16482	up
ko04670	Leukocyte transendothelial migration	2.5807e-05	ENSMUSG00000037625	Cldn11	K06087	NA	claudin 11 [Source:MGI Symbol;Acc:MGI:106925]	7.34126	1.59761	9.20719	8.87081	16.7488	16.1133	0.434814	-1.20153	down
ko04670	Leukocyte transendothelial migration	2.5807e-05	ENSMUSG00000045382	Cxcr4	K04189	NA	chemokine (C-X-C motif) receptor 4 [Source:MGI Symbol;Acc:MGI:109563]	1.7872	3.36182	3.96842	1.41075	1.30889	1.66529	2.07927	1.05608	up
ko04670	Leukocyte transendothelial migration	2.5807e-05	ENSMUSG00000071715	Ncf4	K08012	NA	neutrophil cytosolic factor 4 [Source:MGI Symbol;Acc:MGI:109186]	0.610209	3.52286	2.33863	0.477029	0.560675	0.727432	3.6664	1.87437	up
ko04672	Intestinal immune network for IgA production	2.67527e-09	ENSMUSG00000020310	Madcam1	NA	NA	mucosal vascular addressin cell adhesion molecule 1 [Source:MGI Symbol;Acc:MGI:103579]	0.0001	1.56117	0.971011	0.090206	0.047421	0.048853	13.5794	3.76334	up
ko04672	Intestinal immune network for IgA production	2.67527e-09	ENSMUSG00000022901	Cd86	K05413	NA	CD86 antigen [Source:MGI Symbol;Acc:MGI:101773]	0.495862	1.70739	1.23717	0.215317	0.347881	0.403234	3.55992	1.83185	up
ko04672	Intestinal immune network for IgA production	2.67527e-09	ENSMUSG00000024334	H2-Oa	K06752	NA	histocompatibility 2, O region alpha locus [Source:MGI Symbol;Acc:MGI:95924]	0.159812	2.30961	0.774346	0.183211	0.223855	0.068153	6.82584	2.77101	up
ko04672	Intestinal immune network for IgA production	2.67527e-09	ENSMUSG00000026009	Icos	K06713	NA	inducible T cell co-stimulator [Source:MGI Symbol;Acc:MGI:1858745]	0.0219056	0.388362	0.407504	0.0365836	0.0588558	0.0409403	5.99628	2.58407	up
ko04672	Intestinal immune network for IgA production	2.67527e-09	ENSMUSG00000026012	Cd28	K06470	NA	CD28 antigen [Source:MGI Symbol;Acc:MGI:88327]	0.0658512	0.21153	0.281076	0.0427251	0.0667394	0.0578594	3.33758	1.7388	up
ko04672	Intestinal immune network for IgA production	2.67527e-09	ENSMUSG00000036594	H2-Aa	K06752	NA	histocompatibility 2, class II antigen A, alpha [Source:MGI Symbol;Acc:MGI:95895]	14.0991	103.868	63.3023	9.4901	8.5502	9.15223	6.66614	2.73685	up
ko04672	Intestinal immune network for IgA production	2.67527e-09	ENSMUSG00000037548	H2-DMb2	K06752	NA	histocompatibility 2, class II, locus Mb2 [Source:MGI Symbol;Acc:MGI:95923]	0.282426	3.51574	2.50233	0.4497	0.232608	0.288867	6.4875	2.69766	up
ko04672	Intestinal immune network for IgA production	2.67527e-09	ENSMUSG00000037649	H2-DMa	K06752	NA	histocompatibility 2, class II, locus DMa [Source:MGI Symbol;Acc:MGI:95921]	1.76129	12.5938	5.68891	1.46934	1.53644	1.19579	4.77061	2.25417	up
ko04672	Intestinal immune network for IgA production	2.67527e-09	ENSMUSG00000041538	H2-Ob	K06752	NA	histocompatibility 2, O region beta locus [Source:MGI Symbol;Acc:MGI:95925]	0.0480017	0.358031	0.337186	0.0460795	0.0609524	0.12824	3.15897	1.65946	up
ko04672	Intestinal immune network for IgA production	2.67527e-09	ENSMUSG00000045382	Cxcr4	K04189	NA	chemokine (C-X-C motif) receptor 4 [Source:MGI Symbol;Acc:MGI:109563]	1.7872	3.36182	3.96842	1.41075	1.30889	1.66529	2.07927	1.05608	up
ko04672	Intestinal immune network for IgA production	2.67527e-09	ENSMUSG00000060586	H2-Eb1	K06752	NA	histocompatibility 2, class II antigen E beta [Source:MGI Symbol;Acc:MGI:95901]	13.3398	83.2035	50.8424	9.73046	10.1404	9.65525	4.9917	2.31953	up
ko04672	Intestinal immune network for IgA production	2.67527e-09	ENSMUSG00000073421	H2-Ab1	K06752	NA	histocompatibility 2, class II antigen A, beta 1 [Source:MGI Symbol;Acc:MGI:103070]	14.7528	114.95	73.3099	7.57581	8.61874	10.8019	7.51999	2.91073	up
ko04672	Intestinal immune network for IgA production	2.67527e-09	ENSMUSG00000079547	H2-DMb1	K06752	NA	histocompatibility 2, class II, locus Mb1 [Source:MGI Symbol;Acc:MGI:95922]	3.50305	18.9008	13.2081	3.20603	2.67835	2.98971	4.01303	2.00469	up
ko04713	Circadian entrainment	0.978407	ENSMUSG00000040061	Plcb2	K05858	EC:3.1.4.11	phospholipase C, beta 2 [Source:MGI Symbol;Acc:MGI:107465]	0.209911	1.03242	0.86101	0.189512	0.145319	0.185346	4.04352	2.01561	up
ko04714	Thermogenesis	0.998722	ENSMUSG00000000440	Pparg	K08530	NA	peroxisome proliferator activated receptor gamma [Source:MGI Symbol;Acc:MGI:97747]	0.674257	0.648176	0.638015	2.30534	0.402823	1.38922	0.478463	-1.06352	down
ko04714	Thermogenesis	0.998722	ENSMUSG00000031489	Adrb3	K04143	NA	adrenergic receptor, beta 3 [Source:MGI Symbol;Acc:MGI:87939]	0.420723	0.231156	0.173532	0.597182	0.191589	1.04642	0.449767	-1.15275	down
ko04720	Long-term potentiation	0.926987	ENSMUSG00000040061	Plcb2	K05858	EC:3.1.4.11	phospholipase C, beta 2 [Source:MGI Symbol;Acc:MGI:107465]	0.209911	1.03242	0.86101	0.189512	0.145319	0.185346	4.04352	2.01561	up
ko04721	Synaptic vesicle cycle	0.567933	ENSMUSG00000001750	Tcirg1	K02154	NA	T cell, immune regulator 1, ATPase, H+ transporting, lysosomal V0 protein A3 [Source:MGI Symbol;Acc:MGI:1350931]	4.46658	12.1346	10.0938	4.01828	4.82653	4.26963	2.03554	1.02541	up
ko04721	Synaptic vesicle cycle	0.567933	ENSMUSG00000028238	Atp6v0d2	K02146	NA	ATPase, H+ transporting, lysosomal V0 subunit D2 [Source:MGI Symbol;Acc:MGI:1924415]	0.407308	7.28373	6.79821	0.691064	0.638544	0.657119	7.29303	2.86652	up
ko04721	Synaptic vesicle cycle	0.567933	ENSMUSG00000055368	Slc6a2	K05035	NA	solute carrier family 6 (neurotransmitter transporter, noradrenalin), member 2 [Source:MGI Symbol;Acc:MGI:1270850]	0.156412	0.866585	0.820758	0.194018	0.146383	0.326194	2.76593	1.46777	up
ko04723	Retrograde endocannabinoid signaling	0.996882	ENSMUSG00000040061	Plcb2	K05858	EC:3.1.4.11	phospholipase C, beta 2 [Source:MGI Symbol;Acc:MGI:107465]	0.209911	1.03242	0.86101	0.189512	0.145319	0.185346	4.04352	2.01561	up
ko04724	Glutamatergic synapse	0.988044	ENSMUSG00000040061	Plcb2	K05858	EC:3.1.4.11	phospholipase C, beta 2 [Source:MGI Symbol;Acc:MGI:107465]	0.209911	1.03242	0.86101	0.189512	0.145319	0.185346	4.04352	2.01561	up
ko04725	Cholinergic synapse	0.624101	ENSMUSG00000016346	Kcnq2	K04927	NA	potassium voltage-gated channel, subfamily Q, member 2 [Source:MGI Symbol;Acc:MGI:1309503]	1.2385	0.802648	0.797181	1.1294	5.3993	4.60526	0.254926	-1.97185	down
ko04725	Cholinergic synapse	0.624101	ENSMUSG00000020901	Pik3r5	K21290	NA	phosphoinositide-3-kinase regulatory subunit 5 [Source:MGI Symbol;Acc:MGI:2443588]	0.923951	2.37742	2.40064	0.776917	1.12653	0.921273	2.01861	1.01336	up
ko04725	Cholinergic synapse	0.624101	ENSMUSG00000035200	Chrnb4	K04815	NA	cholinergic receptor, nicotinic, beta polypeptide 4 [Source:MGI Symbol;Acc:MGI:87892]	1.73175	5.19341	4.47247	1.70239	2.17731	1.782	2.01311	1.00942	up
ko04725	Cholinergic synapse	0.624101	ENSMUSG00000040061	Plcb2	K05858	EC:3.1.4.11	phospholipase C, beta 2 [Source:MGI Symbol;Acc:MGI:107465]	0.209911	1.03242	0.86101	0.189512	0.145319	0.185346	4.04352	2.01561	up
ko04726	Serotonergic synapse	0.963102	ENSMUSG00000040061	Plcb2	K05858	EC:3.1.4.11	phospholipase C, beta 2 [Source:MGI Symbol;Acc:MGI:107465]	0.209911	1.03242	0.86101	0.189512	0.145319	0.185346	4.04352	2.01561	up
ko04726	Serotonergic synapse	0.963102	ENSMUSG00000081225	Cyp2j12	K07418	1.14.14.73;1.14.14.74;1.14.14.75;EC:1.14.14.1	cytochrome P450, family 2, subfamily j, polypeptide 12 [Source:MGI Symbol;Acc:MGI:3717097]	0.34757	0.0287076	0.251944	0.535808	0.642957	0.738442	0.327675	-1.60966	down
ko04728	Dopaminergic synapse	0.994784	ENSMUSG00000040061	Plcb2	K05858	EC:3.1.4.11	phospholipase C, beta 2 [Source:MGI Symbol;Acc:MGI:107465]	0.209911	1.03242	0.86101	0.189512	0.145319	0.185346	4.04352	2.01561	up
ko04730	Long-term depression	0.903929	ENSMUSG00000040061	Plcb2	K05858	EC:3.1.4.11	phospholipase C, beta 2 [Source:MGI Symbol;Acc:MGI:107465]	0.209911	1.03242	0.86101	0.189512	0.145319	0.185346	4.04352	2.01561	up
ko04740	Olfactory transduction	1	ENSMUSG00000030653	Gm45837	K18283	EC:3.1.4.17	predicted gene 45837 [Source:MGI Symbol;Acc:MGI:5804952]	2.08377	1.88972	1.35878	1.1827	0.030338	0.331069	3.4533	1.78797	up
ko04740	Olfactory transduction	1	ENSMUSG00000040328	Olfr56	K04257	NA	olfactory receptor 56 [Source:MGI Symbol;Acc:MGI:1333785]	0.0901695	0.446217	0.423042	0.0822948	0.0774672	0.0564602	4.43723	2.14966	up
ko04750	Inflammatory mediator regulation of TRP channels	0.957909	ENSMUSG00000040061	Plcb2	K05858	EC:3.1.4.11	phospholipase C, beta 2 [Source:MGI Symbol;Acc:MGI:107465]	0.209911	1.03242	0.86101	0.189512	0.145319	0.185346	4.04352	2.01561	up
ko04750	Inflammatory mediator regulation of TRP channels	0.957909	ENSMUSG00000081225	Cyp2j12	K07418	1.14.14.73;1.14.14.74;1.14.14.75;EC:1.14.14.1	cytochrome P450, family 2, subfamily j, polypeptide 12 [Source:MGI Symbol;Acc:MGI:3717097]	0.34757	0.0287076	0.251944	0.535808	0.642957	0.738442	0.327675	-1.60966	down
ko04810	Regulation of actin cytoskeleton	0.315505	ENSMUSG00000000290	Itgb2	K06464	NA	integrin beta 2 [Source:MGI Symbol;Acc:MGI:96611]	1.72463	19.6299	13.4	1.7982	1.61901	1.61953	6.9002	2.78664	up
ko04810	Regulation of actin cytoskeleton	0.315505	ENSMUSG00000005947	Itgae	K06524	NA	integrin alpha E, epithelial-associated [Source:MGI Symbol;Acc:MGI:1298377]	0.172161	1.10697	0.994394	0.17473	0.179072	0.132559	4.67458	2.22484	up
ko04810	Regulation of actin cytoskeleton	0.315505	ENSMUSG00000022488	Nckap1l	K05750	NA	NCK associated protein 1 like [Source:MGI Symbol;Acc:MGI:1926063]	1.51007	5.2674	4.98791	1.34152	1.84669	1.44897	2.53718	1.34323	up
ko04810	Regulation of actin cytoskeleton	0.315505	ENSMUSG00000026782	Abi2	K05751	NA	abl-interactor 2 [Source:MGI Symbol;Acc:MGI:106913]	4.2561	1.14007	0.826182	0.759515	1.243	0.653779	2.34249	1.22805	up
ko04810	Regulation of actin cytoskeleton	0.315505	ENSMUSG00000030789	Itgax	K06462	NA	integrin alpha X [Source:MGI Symbol;Acc:MGI:96609]	0.48936	5.75359	5.35138	0.420316	0.4941	0.45873	8.44363	3.07786	up
ko04810	Regulation of actin cytoskeleton	0.315505	ENSMUSG00000030830	Itgal	K05718	NA	integrin alpha L [Source:MGI Symbol;Acc:MGI:96606]	0.233571	2.75044	1.84867	0.185352	0.171787	0.235663	8.15228	3.0272	up
ko04810	Regulation of actin cytoskeleton	0.315505	ENSMUSG00000031165	Was	K05747	NA	Wiskott-Aldrich syndrome [Source:MGI Symbol;Acc:MGI:105059]	0.567346	2.52528	1.73928	0.310906	0.371376	0.559605	3.89078	1.96006	up
ko04810	Regulation of actin cytoskeleton	0.315505	ENSMUSG00000033220	Rac2	K07860	NA	Rac family small GTPase 2 [Source:MGI Symbol;Acc:MGI:97846]	0.914882	8.05956	5.86397	0.863735	0.675481	0.924	6.024	2.59072	up
ko04810	Regulation of actin cytoskeleton	0.315505	ENSMUSG00000034116	Vav1	K05730	NA	vav 1 oncogene [Source:MGI Symbol;Acc:MGI:98923]	0.513397	3.04476	2.28442	0.509688	0.452009	0.516435	3.95267	1.98283	up
ko04810	Regulation of actin cytoskeleton	0.315505	ENSMUSG00000045382	Cxcr4	K04189	NA	chemokine (C-X-C motif) receptor 4 [Source:MGI Symbol;Acc:MGI:109563]	1.7872	3.36182	3.96842	1.41075	1.30889	1.66529	2.07927	1.05608	up
ko04910	Insulin signaling pathway	0.971706	ENSMUSG00000025877	Hk3	K00844	EC:2.7.1.1	hexokinase 3 [Source:MGI Symbol;Acc:MGI:2670962]	0.235947	5.89482	3.73226	0.404467	0.313028	0.352013	9.22202	3.20508	up
ko04910	Insulin signaling pathway	0.971706	ENSMUSG00000038037	Socs1	K04694	NA	suppressor of cytokine signaling 1 [Source:MGI Symbol;Acc:MGI:1354910]	0.254871	0.927421	0.559563	0.203116	0.310814	0.302816	2.13268	1.09267	up
ko04911	Insulin secretion	0.845987	ENSMUSG00000040061	Plcb2	K05858	EC:3.1.4.11	phospholipase C, beta 2 [Source:MGI Symbol;Acc:MGI:107465]	0.209911	1.03242	0.86101	0.189512	0.145319	0.185346	4.04352	2.01561	up
ko04911	Insulin secretion	0.845987	ENSMUSG00000054342	Kcnn4	K04945	NA	potassium intermediate/small conductance calcium-activated channel, subfamily N, member 4 [Source:MGI Symbol;Acc:MGI:1277957]	0.108266	0.627926	0.426287	0.11652	0.119038	0.241959	2.43442	1.28358	up
ko04912	GnRH signaling pathway	0.867712	ENSMUSG00000038418	Egr1	K09203	NA	early growth response 1 [Source:MGI Symbol;Acc:MGI:95295]	14.1559	8.37011	8.64603	5.03277	5.51788	4.75948	2.03604	1.02577	up
ko04912	GnRH signaling pathway	0.867712	ENSMUSG00000040061	Plcb2	K05858	EC:3.1.4.11	phospholipase C, beta 2 [Source:MGI Symbol;Acc:MGI:107465]	0.209911	1.03242	0.86101	0.189512	0.145319	0.185346	4.04352	2.01561	up
ko04913	Ovarian steroidogenesis	0.896098	ENSMUSG00000081225	Cyp2j12	K07418	1.14.14.73;1.14.14.74;1.14.14.75;EC:1.14.14.1	cytochrome P450, family 2, subfamily j, polypeptide 12 [Source:MGI Symbol;Acc:MGI:3717097]	0.34757	0.0287076	0.251944	0.535808	0.642957	0.738442	0.327675	-1.60966	down
ko04915	Estrogen signaling pathway	0.966588	ENSMUSG00000035557	Krt17	K07604	NA	keratin 17 [Source:MGI Symbol;Acc:MGI:96691]	23.5588	3.7662	8.23798	5.39262	5.83655	5.77559	2.09135	1.06444	up
ko04915	Estrogen signaling pathway	0.966588	ENSMUSG00000040061	Plcb2	K05858	EC:3.1.4.11	phospholipase C, beta 2 [Source:MGI Symbol;Acc:MGI:107465]	0.209911	1.03242	0.86101	0.189512	0.145319	0.185346	4.04352	2.01561	up
ko04916	Melanogenesis	0.902963	ENSMUSG00000022122	Ednrb	K04198	NA	endothelin receptor type B [Source:MGI Symbol;Acc:MGI:102720]	1.64282	4.2656	2.64706	5.92992	6.32783	6.03495	0.467699	-1.09635	down
ko04916	Melanogenesis	0.902963	ENSMUSG00000040061	Plcb2	K05858	EC:3.1.4.11	phospholipase C, beta 2 [Source:MGI Symbol;Acc:MGI:107465]	0.209911	1.03242	0.86101	0.189512	0.145319	0.185346	4.04352	2.01561	up
ko04917	Prolactin signaling pathway	0.773698	ENSMUSG00000026104	Stat1	K11220	NA	signal transducer and activator of transcription 1 [Source:MGI Symbol;Acc:MGI:103063]	11.0882	73.6125	37.3222	7.76406	8.4584	8.4606	4.94359	2.30556	up
ko04917	Prolactin signaling pathway	0.773698	ENSMUSG00000038037	Socs1	K04694	NA	suppressor of cytokine signaling 1 [Source:MGI Symbol;Acc:MGI:1354910]	0.254871	0.927421	0.559563	0.203116	0.310814	0.302816	2.13268	1.09267	up
ko04918	Thyroid hormone synthesis	0.942303	ENSMUSG00000040061	Plcb2	K05858	EC:3.1.4.11	phospholipase C, beta 2 [Source:MGI Symbol;Acc:MGI:107465]	0.209911	1.03242	0.86101	0.189512	0.145319	0.185346	4.04352	2.01561	up
ko04919	Thyroid hormone signaling pathway	0.937817	ENSMUSG00000026104	Stat1	K11220	NA	signal transducer and activator of transcription 1 [Source:MGI Symbol;Acc:MGI:103063]	11.0882	73.6125	37.3222	7.76406	8.4584	8.4606	4.94359	2.30556	up
ko04919	Thyroid hormone signaling pathway	0.937817	ENSMUSG00000040061	Plcb2	K05858	EC:3.1.4.11	phospholipase C, beta 2 [Source:MGI Symbol;Acc:MGI:107465]	0.209911	1.03242	0.86101	0.189512	0.145319	0.185346	4.04352	2.01561	up
ko04920	Adipocytokine signaling pathway	0.512687	ENSMUSG00000022878	Adipoq	K07296	NA	adiponectin, C1Q and collagen domain containing [Source:MGI Symbol;Acc:MGI:106675]	10.3489	0.893212	2.12443	21.058	0.688702	27.7465	0.270067	-1.88861	down
ko04920	Adipocytokine signaling pathway	0.512687	ENSMUSG00000028599	Tnfrsf1b	K05141	NA	tumor necrosis factor receptor superfamily, member 1b [Source:MGI Symbol;Acc:MGI:1314883]	1.59516	7.57254	6.69688	1.76392	1.63607	1.71162	3.10364	1.63396	up
ko04920	Adipocytokine signaling pathway	0.512687	ENSMUSG00000059201	Lep	K05424	NA	leptin [Source:MGI Symbol;Acc:MGI:104663]	0.0467959	0.0332789	0.0762688	0.346148	0.0001	0.345675	0.225955	-2.14589	down
ko04921	Oxytocin signaling pathway	0.982923	ENSMUSG00000020901	Pik3r5	K21290	NA	phosphoinositide-3-kinase regulatory subunit 5 [Source:MGI Symbol;Acc:MGI:2443588]	0.923951	2.37742	2.40064	0.776917	1.12653	0.921273	2.01861	1.01336	up
ko04921	Oxytocin signaling pathway	0.982923	ENSMUSG00000040061	Plcb2	K05858	EC:3.1.4.11	phospholipase C, beta 2 [Source:MGI Symbol;Acc:MGI:107465]	0.209911	1.03242	0.86101	0.189512	0.145319	0.185346	4.04352	2.01561	up
ko04922	Glucagon signaling pathway	0.980813	ENSMUSG00000040061	Plcb2	K05858	EC:3.1.4.11	phospholipase C, beta 2 [Source:MGI Symbol;Acc:MGI:107465]	0.209911	1.03242	0.86101	0.189512	0.145319	0.185346	4.04352	2.01561	up
ko04923	Regulation of lipolysis in adipocytes	0.88763	ENSMUSG00000031489	Adrb3	K04143	NA	adrenergic receptor, beta 3 [Source:MGI Symbol;Acc:MGI:87939]	0.420723	0.231156	0.173532	0.597182	0.191589	1.04642	0.449767	-1.15275	down
ko04924	Renin secretion	0.157612	ENSMUSG00000028635	Edn2	K16367	NA	endothelin 2 [Source:MGI Symbol;Acc:MGI:95284]	1.53342	34.1873	23.9041	1.98009	1.11291	1.48508	13.024	3.7031	up
ko04924	Renin secretion	0.157612	ENSMUSG00000031489	Adrb3	K04143	NA	adrenergic receptor, beta 3 [Source:MGI Symbol;Acc:MGI:87939]	0.420723	0.231156	0.173532	0.597182	0.191589	1.04642	0.449767	-1.15275	down
ko04924	Renin secretion	0.157612	ENSMUSG00000037033	Clca3b	K05030	NA	chloride channel accessory 3B [Source:MGI Symbol;Acc:MGI:2181989]	1.65044	1.01747	1.35752	2.43942	3.37565	3.58852	0.428075	-1.22406	down
ko04924	Renin secretion	0.157612	ENSMUSG00000040061	Plcb2	K05858	EC:3.1.4.11	phospholipase C, beta 2 [Source:MGI Symbol;Acc:MGI:107465]	0.209911	1.03242	0.86101	0.189512	0.145319	0.185346	4.04352	2.01561	up
ko04924	Renin secretion	0.157612	ENSMUSG00000056025	Clca3a1	K05030	NA	chloride channel accessory 3A1 [Source:MGI Symbol;Acc:MGI:1316732]	0.203313	0.305992	0.41279	0.156804	0.104667	0.159429	2.19077	1.13144	up
ko04925	Aldosterone synthesis and secretion	0.908871	ENSMUSG00000030653	Gm45837	K18283	EC:3.1.4.17	predicted gene 45837 [Source:MGI Symbol;Acc:MGI:5804952]	2.08377	1.88972	1.35878	1.1827	0.030338	0.331069	3.4533	1.78797	up
ko04925	Aldosterone synthesis and secretion	0.908871	ENSMUSG00000040061	Plcb2	K05858	EC:3.1.4.11	phospholipase C, beta 2 [Source:MGI Symbol;Acc:MGI:107465]	0.209911	1.03242	0.86101	0.189512	0.145319	0.185346	4.04352	2.01561	up
ko04926	Relaxin signaling pathway	0.878849	ENSMUSG00000020826	Nos2	K13241	EC:1.14.13.39	nitric oxide synthase 2, inducible [Source:MGI Symbol;Acc:MGI:97361]	0.278887	1.29214	0.886715	0.0868619	0.0306812	0.32695	5.52933	2.4671	up
ko04926	Relaxin signaling pathway	0.878849	ENSMUSG00000022122	Ednrb	K04198	NA	endothelin receptor type B [Source:MGI Symbol;Acc:MGI:102720]	1.64282	4.2656	2.64706	5.92992	6.32783	6.03495	0.467699	-1.09635	down
ko04926	Relaxin signaling pathway	0.878849	ENSMUSG00000040061	Plcb2	K05858	EC:3.1.4.11	phospholipase C, beta 2 [Source:MGI Symbol;Acc:MGI:107465]	0.209911	1.03242	0.86101	0.189512	0.145319	0.185346	4.04352	2.01561	up
ko04927	Cortisol synthesis and secretion	0.746139	ENSMUSG00000039956	Mrap	K22398	NA	melanocortin 2 receptor accessory protein [Source:MGI Symbol;Acc:MGI:1924287]	0.771293	0.164583	0.353919	2.21296	0.359848	1.54663	0.3131	-1.6753	down
ko04927	Cortisol synthesis and secretion	0.746139	ENSMUSG00000040061	Plcb2	K05858	EC:3.1.4.11	phospholipase C, beta 2 [Source:MGI Symbol;Acc:MGI:107465]	0.209911	1.03242	0.86101	0.189512	0.145319	0.185346	4.04352	2.01561	up
ko04928	Parathyroid hormone synthesis, secretion and action	0.919694	ENSMUSG00000038418	Egr1	K09203	NA	early growth response 1 [Source:MGI Symbol;Acc:MGI:95295]	14.1559	8.37011	8.64603	5.03277	5.51788	4.75948	2.03604	1.02577	up
ko04928	Parathyroid hormone synthesis, secretion and action	0.919694	ENSMUSG00000040061	Plcb2	K05858	EC:3.1.4.11	phospholipase C, beta 2 [Source:MGI Symbol;Acc:MGI:107465]	0.209911	1.03242	0.86101	0.189512	0.145319	0.185346	4.04352	2.01561	up
ko04930	Type II diabetes mellitus	0.276734	ENSMUSG00000022878	Adipoq	K07296	NA	adiponectin, C1Q and collagen domain containing [Source:MGI Symbol;Acc:MGI:106675]	10.3489	0.893212	2.12443	21.058	0.688702	27.7465	0.270067	-1.88861	down
ko04930	Type II diabetes mellitus	0.276734	ENSMUSG00000025877	Hk3	K00844	EC:2.7.1.1	hexokinase 3 [Source:MGI Symbol;Acc:MGI:2670962]	0.235947	5.89482	3.73226	0.404467	0.313028	0.352013	9.22202	3.20508	up
ko04930	Type II diabetes mellitus	0.276734	ENSMUSG00000038037	Socs1	K04694	NA	suppressor of cytokine signaling 1 [Source:MGI Symbol;Acc:MGI:1354910]	0.254871	0.927421	0.559563	0.203116	0.310814	0.302816	2.13268	1.09267	up
ko04932	Non-alcoholic fatty liver disease (NAFLD)	0.928061	ENSMUSG00000022878	Adipoq	K07296	NA	adiponectin, C1Q and collagen domain containing [Source:MGI Symbol;Acc:MGI:106675]	10.3489	0.893212	2.12443	21.058	0.688702	27.7465	0.270067	-1.88861	down
ko04932	Non-alcoholic fatty liver disease (NAFLD)	0.928061	ENSMUSG00000025479	Cyp2e1	K07415	EC:1.14.13.-	cytochrome P450, family 2, subfamily e, polypeptide 1 [Source:MGI Symbol;Acc:MGI:88607]	6.76136	0.602714	1.71399	13.1166	0.697631	17.0103	0.294508	-1.76362	down
ko04932	Non-alcoholic fatty liver disease (NAFLD)	0.928061	ENSMUSG00000059201	Lep	K05424	NA	leptin [Source:MGI Symbol;Acc:MGI:104663]	0.0467959	0.0332789	0.0762688	0.346148	0.0001	0.345675	0.225955	-2.14589	down
ko04933	AGE-RAGE signaling pathway in diabetic complications	0.0906853	ENSMUSG00000015340	Cybb	K21421	EC:1.-.-.-	cytochrome b-245, beta polypeptide [Source:MGI Symbol;Acc:MGI:88574]	1.05743	10.0051	7.90129	0.62472	0.688711	0.808	8.93914	3.16014	up
ko04933	AGE-RAGE signaling pathway in diabetic complications	0.0906853	ENSMUSG00000026104	Stat1	K11220	NA	signal transducer and activator of transcription 1 [Source:MGI Symbol;Acc:MGI:103063]	11.0882	73.6125	37.3222	7.76406	8.4584	8.4606	4.94359	2.30556	up
ko04933	AGE-RAGE signaling pathway in diabetic complications	0.0906853	ENSMUSG00000027962	Vcam1	K06527	NA	vascular cell adhesion molecule 1 [Source:MGI Symbol;Acc:MGI:98926]	1.65902	6.52998	5.73526	1.84102	1.97458	1.87916	2.4451	1.28989	up
ko04933	AGE-RAGE signaling pathway in diabetic complications	0.0906853	ENSMUSG00000035385	Ccl2	K14624	NA	chemokine (C-C motif) ligand 2 [Source:MGI Symbol;Acc:MGI:98259]	0.223182	3.84483	2.64625	0.712546	0.0001	0.605132	5.09514	2.34912	up
ko04933	AGE-RAGE signaling pathway in diabetic complications	0.0906853	ENSMUSG00000037405	Icam1	K06490	NA	intercellular adhesion molecule 1 [Source:MGI Symbol;Acc:MGI:96392]	2.72823	8.44224	6.56168	2.88153	2.49557	2.53179	2.24205	1.16482	up
ko04933	AGE-RAGE signaling pathway in diabetic complications	0.0906853	ENSMUSG00000038418	Egr1	K09203	NA	early growth response 1 [Source:MGI Symbol;Acc:MGI:95295]	14.1559	8.37011	8.64603	5.03277	5.51788	4.75948	2.03604	1.02577	up
ko04933	AGE-RAGE signaling pathway in diabetic complications	0.0906853	ENSMUSG00000040061	Plcb2	K05858	EC:3.1.4.11	phospholipase C, beta 2 [Source:MGI Symbol;Acc:MGI:107465]	0.209911	1.03242	0.86101	0.189512	0.145319	0.185346	4.04352	2.01561	up
ko04934	Cushing syndrome	0.985595	ENSMUSG00000039956	Mrap	K22398	NA	melanocortin 2 receptor accessory protein [Source:MGI Symbol;Acc:MGI:1924287]	0.771293	0.164583	0.353919	2.21296	0.359848	1.54663	0.3131	-1.6753	down
ko04934	Cushing syndrome	0.985595	ENSMUSG00000040061	Plcb2	K05858	EC:3.1.4.11	phospholipase C, beta 2 [Source:MGI Symbol;Acc:MGI:107465]	0.209911	1.03242	0.86101	0.189512	0.145319	0.185346	4.04352	2.01561	up
ko04940	Type I diabetes mellitus	0	ENSMUSG00000015437	Gzmb	K01353	EC:3.4.21.79	granzyme B [Source:MGI Symbol;Acc:MGI:109267]	0.162656	2.76663	1.45373	0.030611	0.046748	0.0001	56.5851	5.82235	up
ko04940	Type I diabetes mellitus	0	ENSMUSG00000016206	H2-M3	K06751	NA	histocompatibility 2, M region locus 3 [Source:MGI Symbol;Acc:MGI:95915]	2.56798	10.9136	7.0046	2.0314	2.26817	1.83937	3.33708	1.73859	up
ko04940	Type I diabetes mellitus	0	ENSMUSG00000016283	H2-M2	K06751	NA	histocompatibility 2, M region locus 2 [Source:MGI Symbol;Acc:MGI:95914]	0.0416261	11.9525	10.7114	0.0566834	0.131714	0.031023	103.48	6.6932	up
ko04940	Type I diabetes mellitus	0	ENSMUSG00000022901	Cd86	K05413	NA	CD86 antigen [Source:MGI Symbol;Acc:MGI:101773]	0.495862	1.70739	1.23717	0.215317	0.347881	0.403234	3.55992	1.83185	up
ko04940	Type I diabetes mellitus	0	ENSMUSG00000024334	H2-Oa	K06752	NA	histocompatibility 2, O region alpha locus [Source:MGI Symbol;Acc:MGI:95924]	0.159812	2.30961	0.774346	0.183211	0.223855	0.068153	6.82584	2.77101	up
ko04940	Type I diabetes mellitus	0	ENSMUSG00000026012	Cd28	K06470	NA	CD28 antigen [Source:MGI Symbol;Acc:MGI:88327]	0.0658512	0.21153	0.281076	0.0427251	0.0667394	0.0578594	3.33758	1.7388	up
ko04940	Type I diabetes mellitus	0	ENSMUSG00000035929	H2-Q4	K06751	NA	histocompatibility 2, Q region locus 4 [Source:MGI Symbol;Acc:MGI:95933]	16.3465	149.482	81.0163	8.81942	8.20424	11.9277	8.52618	3.0919	up
ko04940	Type I diabetes mellitus	0	ENSMUSG00000036594	H2-Aa	K06752	NA	histocompatibility 2, class II antigen A, alpha [Source:MGI Symbol;Acc:MGI:95895]	14.0991	103.868	63.3023	9.4901	8.5502	9.15223	6.66614	2.73685	up
ko04940	Type I diabetes mellitus	0	ENSMUSG00000037548	H2-DMb2	K06752	NA	histocompatibility 2, class II, locus Mb2 [Source:MGI Symbol;Acc:MGI:95923]	0.282426	3.51574	2.50233	0.4497	0.232608	0.288867	6.4875	2.69766	up
ko04940	Type I diabetes mellitus	0	ENSMUSG00000037649	H2-DMa	K06752	NA	histocompatibility 2, class II, locus DMa [Source:MGI Symbol;Acc:MGI:95921]	1.76129	12.5938	5.68891	1.46934	1.53644	1.19579	4.77061	2.25417	up
ko04940	Type I diabetes mellitus	0	ENSMUSG00000041538	H2-Ob	K06752	NA	histocompatibility 2, O region beta locus [Source:MGI Symbol;Acc:MGI:95925]	0.0480017	0.358031	0.337186	0.0460795	0.0609524	0.12824	3.15897	1.65946	up
ko04940	Type I diabetes mellitus	0	ENSMUSG00000053835	H2-T24	K06751	NA	histocompatibility 2, T region locus 24 [Source:MGI Symbol;Acc:MGI:95958]	1.07535	3.86426	2.91976	0.642367	1.34366	0.967324	2.66117	1.41206	up
ko04940	Type I diabetes mellitus	0	ENSMUSG00000056116	H2-T22	K06751	NA	histocompatibility 2, T region locus 22 [Source:MGI Symbol;Acc:MGI:95956]	10.3356	33.0527	25.3663	7.0642	7.40587	9.02786	2.92598	1.54892	up
ko04940	Type I diabetes mellitus	0	ENSMUSG00000060550	H2-Q7	K06751	NA	histocompatibility 2, Q region locus 7 [Source:MGI Symbol;Acc:MGI:95936]	5.33829	85.1423	40.9243	2.425	1.55273	2.98349	18.8767	4.23853	up
ko04940	Type I diabetes mellitus	0	ENSMUSG00000060586	H2-Eb1	K06752	NA	histocompatibility 2, class II antigen E beta [Source:MGI Symbol;Acc:MGI:95901]	13.3398	83.2035	50.8424	9.73046	10.1404	9.65525	4.9917	2.31953	up
ko04940	Type I diabetes mellitus	0	ENSMUSG00000061232	H2-K1	K06751	NA	histocompatibility 2, K1, K region [Source:MGI Symbol;Acc:MGI:95904]	47.0591	274.003	166.218	37.1264	28.3173	33.4482	4.92739	2.30082	up
ko04940	Type I diabetes mellitus	0	ENSMUSG00000067212	H2-T23	K06751	NA	histocompatibility 2, T region locus 23 [Source:MGI Symbol;Acc:MGI:95957]	12.188	53.0381	32.3601	8.04703	10.3193	12.2534	3.18704	1.67222	up
ko04940	Type I diabetes mellitus	0	ENSMUSG00000073409	H2-Q6	K06751	NA	histocompatibility 2, Q region locus 6 [Source:MGI Symbol;Acc:MGI:95935]	10.4234	179.744	87.0727	4.80257	3.6179	6.28472	18.8532	4.23674	up
ko04940	Type I diabetes mellitus	0	ENSMUSG00000073411	H2-D1	K06751	NA	histocompatibility 2, D region locus 1 [Source:MGI Symbol;Acc:MGI:95896]	112.696	559.026	354.824	81.8308	76.1406	99.9095	3.9807	1.99302	up
ko04940	Type I diabetes mellitus	0	ENSMUSG00000073421	H2-Ab1	K06752	NA	histocompatibility 2, class II antigen A, beta 1 [Source:MGI Symbol;Acc:MGI:103070]	14.7528	114.95	73.3099	7.57581	8.61874	10.8019	7.51999	2.91073	up
ko04940	Type I diabetes mellitus	0	ENSMUSG00000079492	Gm11127	K06751	NA	predicted gene 11127 [Source:MGI Symbol;Acc:MGI:3779381]	0.0001	1.99177	1.24103	0.139003	0.226025	0.0001	8.85416	3.14635	up
ko04940	Type I diabetes mellitus	0	ENSMUSG00000079547	H2-DMb1	K06752	NA	histocompatibility 2, class II, locus Mb1 [Source:MGI Symbol;Acc:MGI:95922]	3.50305	18.9008	13.2081	3.20603	2.67835	2.98971	4.01303	2.00469	up
ko04940	Type I diabetes mellitus	0	ENSMUSG00000091705	H2-Q2	K06751	NA	histocompatibility 2, Q region locus 2 [Source:MGI Symbol;Acc:MGI:95931]	0.190716	4.4113	2.12864	0.1684	0.159545	0.287293	10.9399	3.45153	up
ko04950	Maturity onset diabetes of the young	0.650783	ENSMUSG00000024986	Hhex	K08024	NA	hematopoietically expressed homeobox [Source:MGI Symbol;Acc:MGI:96086]	0.208408	0.313175	0.442548	0.189576	0.140941	0.13573	2.06785	1.04813	up
ko04961	Endocrine and other factor-regulated calcium reabsorption	0.883141	ENSMUSG00000040061	Plcb2	K05858	EC:3.1.4.11	phospholipase C, beta 2 [Source:MGI Symbol;Acc:MGI:107465]	0.209911	1.03242	0.86101	0.189512	0.145319	0.185346	4.04352	2.01561	up
ko04966	Collecting duct acid secretion	0.275522	ENSMUSG00000001750	Tcirg1	K02154	NA	T cell, immune regulator 1, ATPase, H+ transporting, lysosomal V0 protein A3 [Source:MGI Symbol;Acc:MGI:1350931]	4.46658	12.1346	10.0938	4.01828	4.82653	4.26963	2.03554	1.02541	up
ko04966	Collecting duct acid secretion	0.275522	ENSMUSG00000028238	Atp6v0d2	K02146	NA	ATPase, H+ transporting, lysosomal V0 subunit D2 [Source:MGI Symbol;Acc:MGI:1924415]	0.407308	7.28373	6.79821	0.691064	0.638544	0.657119	7.29303	2.86652	up
ko04970	Salivary secretion	0.0766697	ENSMUSG00000031489	Adrb3	K04143	NA	adrenergic receptor, beta 3 [Source:MGI Symbol;Acc:MGI:87939]	0.420723	0.231156	0.173532	0.597182	0.191589	1.04642	0.449767	-1.15275	down
ko04970	Salivary secretion	0.0766697	ENSMUSG00000040061	Plcb2	K05858	EC:3.1.4.11	phospholipase C, beta 2 [Source:MGI Symbol;Acc:MGI:107465]	0.209911	1.03242	0.86101	0.189512	0.145319	0.185346	4.04352	2.01561	up
ko04970	Salivary secretion	0.0766697	ENSMUSG00000054342	Kcnn4	K04945	NA	potassium intermediate/small conductance calcium-activated channel, subfamily N, member 4 [Source:MGI Symbol;Acc:MGI:1277957]	0.108266	0.627926	0.426287	0.11652	0.119038	0.241959	2.43442	1.28358	up
ko04970	Salivary secretion	0.0766697	ENSMUSG00000067543	Prb1	K13911	NA	proline-rich protein BstNI subfamily 1 [Source:MGI Symbol;Acc:MGI:2681872]	0.961976	0.103244	0.296142	4.97572	4.24531	2.87051	0.112588	-3.15087	down
ko04970	Salivary secretion	0.0766697	ENSMUSG00000069515	Lyz1	K13915	EC:3.2.1.17	lysozyme 1 [Source:MGI Symbol;Acc:MGI:96902]	1.22052	6.28425	5.78775	1.18982	1.17794	1.24071	3.6837	1.88116	up
ko04970	Salivary secretion	0.0766697	ENSMUSG00000069516	Lyz2	K13915	EC:3.2.1.17	lysozyme 2 [Source:MGI Symbol;Acc:MGI:96897]	76.613	731.291	618.933	74.6206	83.8373	79.8085	5.98841	2.58217	up
ko04971	Gastric acid secretion	0.944524	ENSMUSG00000040061	Plcb2	K05858	EC:3.1.4.11	phospholipase C, beta 2 [Source:MGI Symbol;Acc:MGI:107465]	0.209911	1.03242	0.86101	0.189512	0.145319	0.185346	4.04352	2.01561	up
ko04972	Pancreatic secretion	0.372366	ENSMUSG00000001865	Cpa3	K08780	EC:3.4.17.1	carboxypeptidase A3, mast cell [Source:MGI Symbol;Acc:MGI:88479]	0.431851	0.536437	0.272955	0.821385	0.817033	1.03432	0.464409	-1.10653	down
ko04972	Pancreatic secretion	0.372366	ENSMUSG00000037033	Clca3b	K05030	NA	chloride channel accessory 3B [Source:MGI Symbol;Acc:MGI:2181989]	1.65044	1.01747	1.35752	2.43942	3.37565	3.58852	0.428075	-1.22406	down
ko04972	Pancreatic secretion	0.372366	ENSMUSG00000040061	Plcb2	K05858	EC:3.1.4.11	phospholipase C, beta 2 [Source:MGI Symbol;Acc:MGI:107465]	0.209911	1.03242	0.86101	0.189512	0.145319	0.185346	4.04352	2.01561	up
ko04972	Pancreatic secretion	0.372366	ENSMUSG00000041202	Pla2g2d	K01047	EC:3.1.1.4	phospholipase A2, group IID [Source:MGI Symbol;Acc:MGI:1341796]	0.275928	2.12778	2.23671	0.339415	0.433322	0.48946	3.67646	1.87832	up
ko04972	Pancreatic secretion	0.372366	ENSMUSG00000056025	Clca3a1	K05030	NA	chloride channel accessory 3A1 [Source:MGI Symbol;Acc:MGI:1316732]	0.203313	0.305992	0.41279	0.156804	0.104667	0.159429	2.19077	1.13144	up
ko04973	Carbohydrate digestion and absorption	0.492589	ENSMUSG00000025877	Hk3	K00844	EC:2.7.1.1	hexokinase 3 [Source:MGI Symbol;Acc:MGI:2670962]	0.235947	5.89482	3.73226	0.404467	0.313028	0.352013	9.22202	3.20508	up
ko04973	Carbohydrate digestion and absorption	0.492589	ENSMUSG00000040061	Plcb2	K05858	EC:3.1.4.11	phospholipase C, beta 2 [Source:MGI Symbol;Acc:MGI:107465]	0.209911	1.03242	0.86101	0.189512	0.145319	0.185346	4.04352	2.01561	up
ko04974	Protein digestion and absorption	0.673554	ENSMUSG00000001865	Cpa3	K08780	EC:3.4.17.1	carboxypeptidase A3, mast cell [Source:MGI Symbol;Acc:MGI:88479]	0.431851	0.536437	0.272955	0.821385	0.817033	1.03432	0.464409	-1.10653	down
ko04974	Protein digestion and absorption	0.673554	ENSMUSG00000020261	Slc36a1	K14209	NA	solute carrier family 36 (proton/amino acid symporter), member 1 [Source:MGI Symbol;Acc:MGI:2445299]	3.4572	1.52576	5.72492	1.13515	1.2576	1.10643	3.06012	1.61359	up
ko04974	Protein digestion and absorption	0.673554	ENSMUSG00000054342	Kcnn4	K04945	NA	potassium intermediate/small conductance calcium-activated channel, subfamily N, member 4 [Source:MGI Symbol;Acc:MGI:1277957]	0.108266	0.627926	0.426287	0.11652	0.119038	0.241959	2.43442	1.28358	up
ko04975	Fat digestion and absorption	0.789834	ENSMUSG00000041202	Pla2g2d	K01047	EC:3.1.1.4	phospholipase A2, group IID [Source:MGI Symbol;Acc:MGI:1341796]	0.275928	2.12778	2.23671	0.339415	0.433322	0.48946	3.67646	1.87832	up
ko04976	Bile secretion	0.939993	ENSMUSG00000020865	Abcc3	K05667	NA	ATP-binding cassette, sub-family C (CFTR/MRP), member 3 [Source:MGI Symbol;Acc:MGI:1923658]	0.141837	0.877648	0.572249	0.0852642	0.296038	0.176631	2.85292	1.51244	up
ko04979	Cholesterol metabolism	0.563164	ENSMUSG00000002985	Apoe	K04524	NA	apolipoprotein E [Source:MGI Symbol;Acc:MGI:88057]	303.964	591.91	432.947	220.142	259.261	172.532	2.03827	1.02735	up
ko04979	Cholesterol metabolism	0.563164	ENSMUSG00000002992	Apoc2	K22287	NA	apolipoprotein C-II [Source:MGI Symbol;Acc:MGI:88054]	0.182101	1.51478	1.12716	0.0001	0.0001	0.0001	9413.46	13.2005	up
ko05010	Alzheimer disease	0.962931	ENSMUSG00000002985	Apoe	K04524	NA	apolipoprotein E [Source:MGI Symbol;Acc:MGI:88057]	303.964	591.91	432.947	220.142	259.261	172.532	2.03827	1.02735	up
ko05010	Alzheimer disease	0.962931	ENSMUSG00000025887	Casp12	K04741	EC:3.4.22.-	caspase 12 [Source:MGI Symbol;Acc:MGI:1312922]	1.09657	3.25895	2.45711	1.01727	0.868224	1.16747	2.23148	1.158	up
ko05010	Alzheimer disease	0.962931	ENSMUSG00000040061	Plcb2	K05858	EC:3.1.4.11	phospholipase C, beta 2 [Source:MGI Symbol;Acc:MGI:107465]	0.209911	1.03242	0.86101	0.189512	0.145319	0.185346	4.04352	2.01561	up
ko05012	Parkinson disease	0.973535	ENSMUSG00000027078	Ube2l6	K04553	EC:2.3.2.23	ubiquitin-conjugating enzyme E2L 6 [Source:MGI Symbol;Acc:MGI:1914500]	8.02681	29.3621	9.64832	5.55249	6.63652	4.15311	2.87828	1.52521	up
ko05012	Parkinson disease	0.973535	ENSMUSG00000032596	Uba7	K10698	EC:6.2.1.45	ubiquitin-like modifier activating enzyme 7 [Source:MGI Symbol;Acc:MGI:1349462]	3.98151	10.8779	7.8411	3.39168	2.89803	3.72776	2.2661	1.18021	up
ko05014	Amyotrophic lateral sclerosis (ALS)	0.318857	ENSMUSG00000025887	Casp12	K04741	EC:3.4.22.-	caspase 12 [Source:MGI Symbol;Acc:MGI:1312922]	1.09657	3.25895	2.45711	1.01727	0.868224	1.16747	2.23148	1.158	up
ko05014	Amyotrophic lateral sclerosis (ALS)	0.318857	ENSMUSG00000025888	Casp1	K01370	EC:3.4.22.36	caspase 1 [Source:MGI Symbol;Acc:MGI:96544]	0.50194	2.92203	2.55328	0.397072	0.269123	0.629768	4.6122	2.20546	up
ko05014	Amyotrophic lateral sclerosis (ALS)	0.318857	ENSMUSG00000028599	Tnfrsf1b	K05141	NA	tumor necrosis factor receptor superfamily, member 1b [Source:MGI Symbol;Acc:MGI:1314883]	1.59516	7.57254	6.69688	1.76392	1.63607	1.71162	3.10364	1.63396	up
ko05016	Huntington disease	0.978381	ENSMUSG00000000440	Pparg	K08530	NA	peroxisome proliferator activated receptor gamma [Source:MGI Symbol;Acc:MGI:97747]	0.674257	0.648176	0.638015	2.30534	0.402823	1.38922	0.478463	-1.06352	down
ko05016	Huntington disease	0.978381	ENSMUSG00000040061	Plcb2	K05858	EC:3.1.4.11	phospholipase C, beta 2 [Source:MGI Symbol;Acc:MGI:107465]	0.209911	1.03242	0.86101	0.189512	0.145319	0.185346	4.04352	2.01561	up
ko05016	Huntington disease	0.978381	ENSMUSG00000042523	Dnal1	K10411	NA	dynein, axonemal, light chain 1 [Source:MGI Symbol;Acc:MGI:1921462]	6.31079	5.72786	6.77666	1.28059	0.86148	2.87756	3.74834	1.90625	up
ko05020	Prion diseases	0.00160227	ENSMUSG00000025887	Casp12	K04741	EC:3.4.22.-	caspase 12 [Source:MGI Symbol;Acc:MGI:1312922]	1.09657	3.25895	2.45711	1.01727	0.868224	1.16747	2.23148	1.158	up
ko05020	Prion diseases	0.00160227	ENSMUSG00000035042	Ccl5	K12499	NA	chemokine (C-C motif) ligand 5 [Source:MGI Symbol;Acc:MGI:98262]	1.25731	26.6945	12.5403	0.821283	0.385608	1.48834	15.0236	3.90916	up
ko05020	Prion diseases	0.00160227	ENSMUSG00000036887	C1qa	K03986	NA	complement component 1, q subcomponent, alpha polypeptide [Source:MGI Symbol;Acc:MGI:88223]	21.946	115.431	93.0165	18.6231	21.7789	23.6203	3.59865	1.84746	up
ko05020	Prion diseases	0.00160227	ENSMUSG00000036896	C1qc	K03988	NA	complement component 1, q subcomponent, C chain [Source:MGI Symbol;Acc:MGI:88225]	11.6055	62.9327	45.6521	11.7359	13.7243	10.9651	3.29964	1.72231	up
ko05020	Prion diseases	0.00160227	ENSMUSG00000036905	C1qb	K03987	NA	complement component 1, q subcomponent, beta polypeptide [Source:MGI Symbol;Acc:MGI:88224]	22.1799	115.702	88.598	18.3356	23.4246	21.0566	3.6054	1.85016	up
ko05020	Prion diseases	0.00160227	ENSMUSG00000038418	Egr1	K09203	NA	early growth response 1 [Source:MGI Symbol;Acc:MGI:95295]	14.1559	8.37011	8.64603	5.03277	5.51788	4.75948	2.03604	1.02577	up
ko05032	Morphine addiction	0.972655	ENSMUSG00000030653	Gm45837	K18283	EC:3.1.4.17	predicted gene 45837 [Source:MGI Symbol;Acc:MGI:5804952]	2.08377	1.88972	1.35878	1.1827	0.030338	0.331069	3.4533	1.78797	up
ko05100	Bacterial invasion of epithelial cells	0.780168	ENSMUSG00000000486	Septin1	K13737	NA	septin 1 [Source:MGI Symbol;Acc:MGI:1858916]	1.19059	2.88954	2.66667	0.902218	1.35241	0.889446	2.14588	1.10157	up
ko05100	Bacterial invasion of epithelial cells	0.780168	ENSMUSG00000031165	Was	K05747	NA	Wiskott-Aldrich syndrome [Source:MGI Symbol;Acc:MGI:105059]	0.567346	2.52528	1.73928	0.310906	0.371376	0.559605	3.89078	1.96006	up
ko05132	Salmonella infection	0.176533	ENSMUSG00000000982	Ccl3	K05408	NA	chemokine (C-C motif) ligand 3 [Source:MGI Symbol;Acc:MGI:98260]	0.194727	2.36682	2.45477	0.421848	0.307048	0.33167	4.72985	2.24179	up
ko05132	Salmonella infection	0.176533	ENSMUSG00000020826	Nos2	K13241	EC:1.14.13.39	nitric oxide synthase 2, inducible [Source:MGI Symbol;Acc:MGI:97361]	0.278887	1.29214	0.886715	0.0868619	0.0306812	0.32695	5.52933	2.4671	up
ko05132	Salmonella infection	0.176533	ENSMUSG00000025888	Casp1	K01370	EC:3.4.22.36	caspase 1 [Source:MGI Symbol;Acc:MGI:96544]	0.50194	2.92203	2.55328	0.397072	0.269123	0.629768	4.6122	2.20546	up
ko05132	Salmonella infection	0.176533	ENSMUSG00000031165	Was	K05747	NA	Wiskott-Aldrich syndrome [Source:MGI Symbol;Acc:MGI:105059]	0.567346	2.52528	1.73928	0.310906	0.371376	0.559605	3.89078	1.96006	up
ko05132	Salmonella infection	0.176533	ENSMUSG00000058427	Cxcl2	K05505	NA	chemokine (C-X-C motif) ligand 2 [Source:MGI Symbol;Acc:MGI:1340094]	0.457169	0.325849	0.402148	0.983157	1.19197	0.824491	0.395106	-1.33969	down
ko05133	Pertussis	8.41181e-07	ENSMUSG00000000290	Itgb2	K06464	NA	integrin beta 2 [Source:MGI Symbol;Acc:MGI:96611]	1.72463	19.6299	13.4	1.7982	1.61901	1.61953	6.9002	2.78664	up
ko05133	Pertussis	8.41181e-07	ENSMUSG00000020826	Nos2	K13241	EC:1.14.13.39	nitric oxide synthase 2, inducible [Source:MGI Symbol;Acc:MGI:97361]	0.278887	1.29214	0.886715	0.0868619	0.0306812	0.32695	5.52933	2.4671	up
ko05133	Pertussis	8.41181e-07	ENSMUSG00000024164	C3	K03990	NA	complement component 3 [Source:MGI Symbol;Acc:MGI:88227]	4.82105	26.5392	22.37	9.31649	3.83264	10.0646	2.31459	1.21076	up
ko05133	Pertussis	8.41181e-07	ENSMUSG00000025888	Casp1	K01370	EC:3.4.22.36	caspase 1 [Source:MGI Symbol;Acc:MGI:96544]	0.50194	2.92203	2.55328	0.397072	0.269123	0.629768	4.6122	2.20546	up
ko05133	Pertussis	8.41181e-07	ENSMUSG00000029371	Cxcl5	K05506	NA	chemokine (C-X-C motif) ligand 5 [Source:MGI Symbol;Acc:MGI:1096868]	0.743742	0.386882	0.380898	0.69101	1.08165	1.36637	0.481524	-1.05432	down
ko05133	Pertussis	8.41181e-07	ENSMUSG00000036887	C1qa	K03986	NA	complement component 1, q subcomponent, alpha polypeptide [Source:MGI Symbol;Acc:MGI:88223]	21.946	115.431	93.0165	18.6231	21.7789	23.6203	3.59865	1.84746	up
ko05133	Pertussis	8.41181e-07	ENSMUSG00000036896	C1qc	K03988	NA	complement component 1, q subcomponent, C chain [Source:MGI Symbol;Acc:MGI:88225]	11.6055	62.9327	45.6521	11.7359	13.7243	10.9651	3.29964	1.72231	up
ko05133	Pertussis	8.41181e-07	ENSMUSG00000036905	C1qb	K03987	NA	complement component 1, q subcomponent, beta polypeptide [Source:MGI Symbol;Acc:MGI:88224]	22.1799	115.702	88.598	18.3356	23.4246	21.0566	3.6054	1.85016	up
ko05133	Pertussis	8.41181e-07	ENSMUSG00000041515	Irf8	K10155	NA	interferon regulatory factor 8 [Source:MGI Symbol;Acc:MGI:96395]	0.810618	13.319	4.45595	0.544767	0.589856	0.58305	10.8202	3.43565	up
ko05133	Pertussis	8.41181e-07	ENSMUSG00000055172	C1ra	K01330	EC:3.4.21.41	complement component 1, r subcomponent A [Source:MGI Symbol;Acc:MGI:1355313]	9.84068	27.7838	20.444	9.19614	10.1099	9.18354	2.03824	1.02732	up
ko05133	Pertussis	8.41181e-07	ENSMUSG00000056130	Ticam2	K05409	NA	toll-like receptor adaptor molecule 2 [Source:MGI Symbol;Acc:MGI:3040056]	0.0791807	0.363897	0.311813	0.116559	0.125241	0.0858427	2.30401	1.20415	up
ko05133	Pertussis	8.41181e-07	ENSMUSG00000073418	C4b	K03989	NA	complement component 4B (Chido blood group) [Source:MGI Symbol;Acc:MGI:88228]	15.0439	59.3553	50.3936	13.7389	17.3164	16.1719	2.64239	1.40184	up
ko05133	Pertussis	8.41181e-07	ENSMUSG00000079343	C1s2	K01331	EC:3.4.21.42	complement component 1, s subcomponent 2 [Source:MGI Symbol;Acc:MGI:3644269]	0.421869	0.800139	0.585942	0.335048	0.025581	0.297764	2.746	1.45733	up
ko05133	Pertussis	8.41181e-07	ENSMUSG00000098470	C1rb	K01330	EC:3.4.21.41	complement component 1, r subcomponent B [Source:MGI Symbol;Acc:MGI:3779804]	1.245	3.55139	2.76106	0.40959	0.932314	1.28997	2.8715	1.52181	up
ko05134	Legionellosis	0.00132931	ENSMUSG00000000290	Itgb2	K06464	NA	integrin beta 2 [Source:MGI Symbol;Acc:MGI:96611]	1.72463	19.6299	13.4	1.7982	1.61901	1.61953	6.9002	2.78664	up
ko05134	Legionellosis	0.00132931	ENSMUSG00000024164	C3	K03990	NA	complement component 3 [Source:MGI Symbol;Acc:MGI:88227]	4.82105	26.5392	22.37	9.31649	3.83264	10.0646	2.31459	1.21076	up
ko05134	Legionellosis	0.00132931	ENSMUSG00000025888	Casp1	K01370	EC:3.4.22.36	caspase 1 [Source:MGI Symbol;Acc:MGI:96544]	0.50194	2.92203	2.55328	0.397072	0.269123	0.629768	4.6122	2.20546	up
ko05134	Legionellosis	0.00132931	ENSMUSG00000027995	Tlr2	NA	NA	toll-like receptor 2 [Source:MGI Symbol;Acc:MGI:1346060]	1.33098	4.22529	3.55417	1.1552	1.60966	1.45206	2.16045	1.11133	up
ko05134	Legionellosis	0.00132931	ENSMUSG00000058427	Cxcl2	K05505	NA	chemokine (C-X-C motif) ligand 2 [Source:MGI Symbol;Acc:MGI:1340094]	0.457169	0.325849	0.402148	0.983157	1.19197	0.824491	0.395106	-1.33969	down
ko05134	Legionellosis	0.00132931	ENSMUSG00000071203	Naip5	K12807	NA	NLR family, apoptosis inhibitory protein 5 [Source:MGI Symbol;Acc:MGI:1298220]	0.163581	0.915716	0.668213	0.210431	0.0001	0.0001	8.29655	3.05251	up
ko05134	Legionellosis	0.00132931	ENSMUSG00000078942	Naip6	K12807	NA	NLR family, apoptosis inhibitory protein 6 [Source:MGI Symbol;Acc:MGI:1298222]	0.085832	0.332118	0.357858	0.126264	0.127785	0.111752	2.12085	1.08464	up
ko05134	Legionellosis	0.00132931	ENSMUSG00000078945	Naip2	K12807	NA	NLR family, apoptosis inhibitory protein 2 [Source:MGI Symbol;Acc:MGI:1298226]	0.248197	1.29415	0.982078	0.353316	0.123405	0.0832112	4.50845	2.17263	up
ko05140	Leishmaniasis	8.88178e-16	ENSMUSG00000000290	Itgb2	K06464	NA	integrin beta 2 [Source:MGI Symbol;Acc:MGI:96611]	1.72463	19.6299	13.4	1.7982	1.61901	1.61953	6.9002	2.78664	up
ko05140	Leishmaniasis	8.88178e-16	ENSMUSG00000004266	Ptpn6	K05697	EC:3.1.3.48	protein tyrosine phosphatase, non-receptor type 6 [Source:MGI Symbol;Acc:MGI:96055]	3.44127	13.1161	9.51894	2.84694	3.00414	3.5661	2.76901	1.46937	up
ko05140	Leishmaniasis	8.88178e-16	ENSMUSG00000006519	Cyba	K08009	NA	cytochrome b-245, alpha polypeptide [Source:MGI Symbol;Acc:MGI:1316658]	8.0143	33.2377	26.6153	7.36027	9.52892	8.42472	2.68103	1.42279	up
ko05140	Leishmaniasis	8.88178e-16	ENSMUSG00000015340	Cybb	K21421	EC:1.-.-.-	cytochrome b-245, beta polypeptide [Source:MGI Symbol;Acc:MGI:88574]	1.05743	10.0051	7.90129	0.62472	0.688711	0.808	8.93914	3.16014	up
ko05140	Leishmaniasis	8.88178e-16	ENSMUSG00000015947	Fcgr1	K06498	NA	Fc receptor, IgG, high affinity I [Source:MGI Symbol;Acc:MGI:95498]	0.564882	3.85363	1.96023	0.37642	0.605604	0.689087	3.81706	1.93246	up
ko05140	Leishmaniasis	8.88178e-16	ENSMUSG00000015950	Ncf1	K08011	NA	neutrophil cytosolic factor 1 [Source:MGI Symbol;Acc:MGI:97283]	0.977229	4.48379	3.97761	0.827799	0.789	0.76279	3.9665	1.98786	up
ko05140	Leishmaniasis	8.88178e-16	ENSMUSG00000020826	Nos2	K13241	EC:1.14.13.39	nitric oxide synthase 2, inducible [Source:MGI Symbol;Acc:MGI:97361]	0.278887	1.29214	0.886715	0.0868619	0.0306812	0.32695	5.52933	2.4671	up
ko05140	Leishmaniasis	8.88178e-16	ENSMUSG00000024164	C3	K03990	NA	complement component 3 [Source:MGI Symbol;Acc:MGI:88227]	4.82105	26.5392	22.37	9.31649	3.83264	10.0646	2.31459	1.21076	up
ko05140	Leishmaniasis	8.88178e-16	ENSMUSG00000024334	H2-Oa	K06752	NA	histocompatibility 2, O region alpha locus [Source:MGI Symbol;Acc:MGI:95924]	0.159812	2.30961	0.774346	0.183211	0.223855	0.068153	6.82584	2.77101	up
ko05140	Leishmaniasis	8.88178e-16	ENSMUSG00000026104	Stat1	K11220	NA	signal transducer and activator of transcription 1 [Source:MGI Symbol;Acc:MGI:103063]	11.0882	73.6125	37.3222	7.76406	8.4584	8.4606	4.94359	2.30556	up
ko05140	Leishmaniasis	8.88178e-16	ENSMUSG00000026480	Ncf2	K08010	NA	neutrophil cytosolic factor 2 [Source:MGI Symbol;Acc:MGI:97284]	0.623971	1.44258	1.37579	0.469231	0.662399	0.544006	2.05435	1.03868	up
ko05140	Leishmaniasis	8.88178e-16	ENSMUSG00000027995	Tlr2	NA	NA	toll-like receptor 2 [Source:MGI Symbol;Acc:MGI:1346060]	1.33098	4.22529	3.55417	1.1552	1.60966	1.45206	2.16045	1.11133	up
ko05140	Leishmaniasis	8.88178e-16	ENSMUSG00000036594	H2-Aa	K06752	NA	histocompatibility 2, class II antigen A, alpha [Source:MGI Symbol;Acc:MGI:95895]	14.0991	103.868	63.3023	9.4901	8.5502	9.15223	6.66614	2.73685	up
ko05140	Leishmaniasis	8.88178e-16	ENSMUSG00000037548	H2-DMb2	K06752	NA	histocompatibility 2, class II, locus Mb2 [Source:MGI Symbol;Acc:MGI:95923]	0.282426	3.51574	2.50233	0.4497	0.232608	0.288867	6.4875	2.69766	up
ko05140	Leishmaniasis	8.88178e-16	ENSMUSG00000037649	H2-DMa	K06752	NA	histocompatibility 2, class II, locus DMa [Source:MGI Symbol;Acc:MGI:95921]	1.76129	12.5938	5.68891	1.46934	1.53644	1.19579	4.77061	2.25417	up
ko05140	Leishmaniasis	8.88178e-16	ENSMUSG00000041538	H2-Ob	K06752	NA	histocompatibility 2, O region beta locus [Source:MGI Symbol;Acc:MGI:95925]	0.0480017	0.358031	0.337186	0.0460795	0.0609524	0.12824	3.15897	1.65946	up
ko05140	Leishmaniasis	8.88178e-16	ENSMUSG00000059089	Fcgr4	K06463	NA	Fc receptor, IgG, low affinity IV [Source:MGI Symbol;Acc:MGI:2179523]	1.20959	11.82	7.31627	0.549112	1.16855	1.02809	7.40995	2.88946	up
ko05140	Leishmaniasis	8.88178e-16	ENSMUSG00000059498	Fcgr3	K16824	NA	Fc receptor, IgG, low affinity III [Source:MGI Symbol;Acc:MGI:95500]	4.01921	18.5945	16.6953	3.50475	3.72204	3.95075	3.51679	1.81426	up
ko05140	Leishmaniasis	8.88178e-16	ENSMUSG00000060586	H2-Eb1	K06752	NA	histocompatibility 2, class II antigen E beta [Source:MGI Symbol;Acc:MGI:95901]	13.3398	83.2035	50.8424	9.73046	10.1404	9.65525	4.9917	2.31953	up
ko05140	Leishmaniasis	8.88178e-16	ENSMUSG00000071715	Ncf4	K08012	NA	neutrophil cytosolic factor 4 [Source:MGI Symbol;Acc:MGI:109186]	0.610209	3.52286	2.33863	0.477029	0.560675	0.727432	3.6664	1.87437	up
ko05140	Leishmaniasis	8.88178e-16	ENSMUSG00000073421	H2-Ab1	K06752	NA	histocompatibility 2, class II antigen A, beta 1 [Source:MGI Symbol;Acc:MGI:103070]	14.7528	114.95	73.3099	7.57581	8.61874	10.8019	7.51999	2.91073	up
ko05140	Leishmaniasis	8.88178e-16	ENSMUSG00000079547	H2-DMb1	K06752	NA	histocompatibility 2, class II, locus Mb1 [Source:MGI Symbol;Acc:MGI:95922]	3.50305	18.9008	13.2081	3.20603	2.67835	2.98971	4.01303	2.00469	up
ko05142	Chagas disease (American trypanosomiasis)	1.52556e-06	ENSMUSG00000000982	Ccl3	K05408	NA	chemokine (C-C motif) ligand 3 [Source:MGI Symbol;Acc:MGI:98260]	0.194727	2.36682	2.45477	0.421848	0.307048	0.33167	4.72985	2.24179	up
ko05142	Chagas disease (American trypanosomiasis)	1.52556e-06	ENSMUSG00000002033	Cd3g	K06452	NA	CD3 antigen, gamma polypeptide [Source:MGI Symbol;Acc:MGI:88333]	0.186827	2.59816	1.67896	0.151015	0.0001	0.218382	12.0811	3.59468	up
ko05142	Chagas disease (American trypanosomiasis)	1.52556e-06	ENSMUSG00000005763	Cd247	K06453	NA	CD247 antigen [Source:MGI Symbol;Acc:MGI:88334]	0.0586268	0.371328	0.390597	0.114542	0.107878	0.0742936	2.76547	1.46752	up
ko05142	Chagas disease (American trypanosomiasis)	1.52556e-06	ENSMUSG00000020826	Nos2	K13241	EC:1.14.13.39	nitric oxide synthase 2, inducible [Source:MGI Symbol;Acc:MGI:97361]	0.278887	1.29214	0.886715	0.0868619	0.0306812	0.32695	5.52933	2.4671	up
ko05142	Chagas disease (American trypanosomiasis)	1.52556e-06	ENSMUSG00000024164	C3	K03990	NA	complement component 3 [Source:MGI Symbol;Acc:MGI:88227]	4.82105	26.5392	22.37	9.31649	3.83264	10.0646	2.31459	1.21076	up
ko05142	Chagas disease (American trypanosomiasis)	1.52556e-06	ENSMUSG00000026031	Cflar	K04724	NA	CASP8 and FADD-like apoptosis regulator [Source:MGI Symbol;Acc:MGI:1336166]	3.27843	5.18918	4.72295	1.39991	3.60536	1.30872	2.0891	1.06288	up
ko05142	Chagas disease (American trypanosomiasis)	1.52556e-06	ENSMUSG00000027995	Tlr2	NA	NA	toll-like receptor 2 [Source:MGI Symbol;Acc:MGI:1346060]	1.33098	4.22529	3.55417	1.1552	1.60966	1.45206	2.16045	1.11133	up
ko05142	Chagas disease (American trypanosomiasis)	1.52556e-06	ENSMUSG00000032093	Cd3e	K06451	NA	CD3 antigen, epsilon polypeptide [Source:MGI Symbol;Acc:MGI:88332]	0.0486546	0.872262	0.776788	0.0372341	0.0001	0.072306	15.4843	3.95274	up
ko05142	Chagas disease (American trypanosomiasis)	1.52556e-06	ENSMUSG00000032094	Cd3d	K06450	NA	CD3 antigen, delta polypeptide [Source:MGI Symbol;Acc:MGI:88331]	0.133188	1.51507	1.02354	0.0001	0.0001	0.0001	8905.98	13.1206	up
ko05142	Chagas disease (American trypanosomiasis)	1.52556e-06	ENSMUSG00000035042	Ccl5	K12499	NA	chemokine (C-C motif) ligand 5 [Source:MGI Symbol;Acc:MGI:98262]	1.25731	26.6945	12.5403	0.821283	0.385608	1.48834	15.0236	3.90916	up
ko05142	Chagas disease (American trypanosomiasis)	1.52556e-06	ENSMUSG00000035385	Ccl2	K14624	NA	chemokine (C-C motif) ligand 2 [Source:MGI Symbol;Acc:MGI:98259]	0.223182	3.84483	2.64625	0.712546	0.0001	0.605132	5.09514	2.34912	up
ko05142	Chagas disease (American trypanosomiasis)	1.52556e-06	ENSMUSG00000036887	C1qa	K03986	NA	complement component 1, q subcomponent, alpha polypeptide [Source:MGI Symbol;Acc:MGI:88223]	21.946	115.431	93.0165	18.6231	21.7789	23.6203	3.59865	1.84746	up
ko05142	Chagas disease (American trypanosomiasis)	1.52556e-06	ENSMUSG00000036896	C1qc	K03988	NA	complement component 1, q subcomponent, C chain [Source:MGI Symbol;Acc:MGI:88225]	11.6055	62.9327	45.6521	11.7359	13.7243	10.9651	3.29964	1.72231	up
ko05142	Chagas disease (American trypanosomiasis)	1.52556e-06	ENSMUSG00000036905	C1qb	K03987	NA	complement component 1, q subcomponent, beta polypeptide [Source:MGI Symbol;Acc:MGI:88224]	22.1799	115.702	88.598	18.3356	23.4246	21.0566	3.6054	1.85016	up
ko05142	Chagas disease (American trypanosomiasis)	1.52556e-06	ENSMUSG00000040061	Plcb2	K05858	EC:3.1.4.11	phospholipase C, beta 2 [Source:MGI Symbol;Acc:MGI:107465]	0.209911	1.03242	0.86101	0.189512	0.145319	0.185346	4.04352	2.01561	up
ko05142	Chagas disease (American trypanosomiasis)	1.52556e-06	ENSMUSG00000045322	Tlr9	K10161	NA	toll-like receptor 9 [Source:MGI Symbol;Acc:MGI:1932389]	0.171868	0.737439	0.595674	0.195949	0.209941	0.080603	3.09353	1.62925	up
ko05143	African trypanosomiasis	0.0469453	ENSMUSG00000027962	Vcam1	K06527	NA	vascular cell adhesion molecule 1 [Source:MGI Symbol;Acc:MGI:98926]	1.65902	6.52998	5.73526	1.84102	1.97458	1.87916	2.4451	1.28989	up
ko05143	African trypanosomiasis	0.0469453	ENSMUSG00000037405	Icam1	K06490	NA	intercellular adhesion molecule 1 [Source:MGI Symbol;Acc:MGI:96392]	2.72823	8.44224	6.56168	2.88153	2.49557	2.53179	2.24205	1.16482	up
ko05143	African trypanosomiasis	0.0469453	ENSMUSG00000040061	Plcb2	K05858	EC:3.1.4.11	phospholipase C, beta 2 [Source:MGI Symbol;Acc:MGI:107465]	0.209911	1.03242	0.86101	0.189512	0.145319	0.185346	4.04352	2.01561	up
ko05143	African trypanosomiasis	0.0469453	ENSMUSG00000045322	Tlr9	K10161	NA	toll-like receptor 9 [Source:MGI Symbol;Acc:MGI:1932389]	0.171868	0.737439	0.595674	0.195949	0.209941	0.080603	3.09353	1.62925	up
ko05144	Malaria	0.000153955	ENSMUSG00000000290	Itgb2	K06464	NA	integrin beta 2 [Source:MGI Symbol;Acc:MGI:96611]	1.72463	19.6299	13.4	1.7982	1.61901	1.61953	6.9002	2.78664	up
ko05144	Malaria	0.000153955	ENSMUSG00000027962	Vcam1	K06527	NA	vascular cell adhesion molecule 1 [Source:MGI Symbol;Acc:MGI:98926]	1.65902	6.52998	5.73526	1.84102	1.97458	1.87916	2.4451	1.28989	up
ko05144	Malaria	0.000153955	ENSMUSG00000027995	Tlr2	NA	NA	toll-like receptor 2 [Source:MGI Symbol;Acc:MGI:1346060]	1.33098	4.22529	3.55417	1.1552	1.60966	1.45206	2.16045	1.11133	up
ko05144	Malaria	0.000153955	ENSMUSG00000030149	Klrk1	NA	NA	killer cell lectin-like receptor subfamily K, member 1 [Source:MGI Symbol;Acc:MGI:1196250]	0.0200942	0.281361	0.198894	0.0169918	0.0189604	0.0630082	5.05606	2.33801	up
ko05144	Malaria	0.000153955	ENSMUSG00000030830	Itgal	K05718	NA	integrin alpha L [Source:MGI Symbol;Acc:MGI:96606]	0.233571	2.75044	1.84867	0.185352	0.171787	0.235663	8.15228	3.0272	up
ko05144	Malaria	0.000153955	ENSMUSG00000035385	Ccl2	K14624	NA	chemokine (C-C motif) ligand 2 [Source:MGI Symbol;Acc:MGI:98259]	0.223182	3.84483	2.64625	0.712546	0.0001	0.605132	5.09514	2.34912	up
ko05144	Malaria	0.000153955	ENSMUSG00000037405	Icam1	K06490	NA	intercellular adhesion molecule 1 [Source:MGI Symbol;Acc:MGI:96392]	2.72823	8.44224	6.56168	2.88153	2.49557	2.53179	2.24205	1.16482	up
ko05144	Malaria	0.000153955	ENSMUSG00000040152	Thbs1	K16857	NA	thrombospondin 1 [Source:MGI Symbol;Acc:MGI:98737]	19.1877	38.9767	28.1871	14.8974	16.3782	11.5924	2.01436	1.01032	up
ko05144	Malaria	0.000153955	ENSMUSG00000045322	Tlr9	K10161	NA	toll-like receptor 9 [Source:MGI Symbol;Acc:MGI:1932389]	0.171868	0.737439	0.595674	0.195949	0.209941	0.080603	3.09353	1.62925	up
ko05145	Toxoplasmosis	1.97159e-08	ENSMUSG00000020826	Nos2	K13241	EC:1.14.13.39	nitric oxide synthase 2, inducible [Source:MGI Symbol;Acc:MGI:97361]	0.278887	1.29214	0.886715	0.0868619	0.0306812	0.32695	5.52933	2.4671	up
ko05145	Toxoplasmosis	1.97159e-08	ENSMUSG00000020901	Pik3r5	K21290	NA	phosphoinositide-3-kinase regulatory subunit 5 [Source:MGI Symbol;Acc:MGI:2443588]	0.923951	2.37742	2.40064	0.776917	1.12653	0.921273	2.01861	1.01336	up
ko05145	Toxoplasmosis	1.97159e-08	ENSMUSG00000022504	Ciita	K08060	NA	class II transactivator [Source:MGI Symbol;Acc:MGI:108445]	0.3051	2.26967	1.37004	0.0626897	0.145424	0.0947096	13.0268	3.70341	up
ko05145	Toxoplasmosis	1.97159e-08	ENSMUSG00000024334	H2-Oa	K06752	NA	histocompatibility 2, O region alpha locus [Source:MGI Symbol;Acc:MGI:95924]	0.159812	2.30961	0.774346	0.183211	0.223855	0.068153	6.82584	2.77101	up
ko05145	Toxoplasmosis	1.97159e-08	ENSMUSG00000026104	Stat1	K11220	NA	signal transducer and activator of transcription 1 [Source:MGI Symbol;Acc:MGI:103063]	11.0882	73.6125	37.3222	7.76406	8.4584	8.4606	4.94359	2.30556	up
ko05145	Toxoplasmosis	1.97159e-08	ENSMUSG00000027995	Tlr2	NA	NA	toll-like receptor 2 [Source:MGI Symbol;Acc:MGI:1346060]	1.33098	4.22529	3.55417	1.1552	1.60966	1.45206	2.16045	1.11133	up
ko05145	Toxoplasmosis	1.97159e-08	ENSMUSG00000032089	Il10ra	K05134	NA	interleukin 10 receptor, alpha [Source:MGI Symbol;Acc:MGI:96538]	0.97169	4.2317	3.24072	0.714331	0.934497	0.879754	3.33947	1.73962	up
ko05145	Toxoplasmosis	1.97159e-08	ENSMUSG00000036594	H2-Aa	K06752	NA	histocompatibility 2, class II antigen A, alpha [Source:MGI Symbol;Acc:MGI:95895]	14.0991	103.868	63.3023	9.4901	8.5502	9.15223	6.66614	2.73685	up
ko05145	Toxoplasmosis	1.97159e-08	ENSMUSG00000037548	H2-DMb2	K06752	NA	histocompatibility 2, class II, locus Mb2 [Source:MGI Symbol;Acc:MGI:95923]	0.282426	3.51574	2.50233	0.4497	0.232608	0.288867	6.4875	2.69766	up
ko05145	Toxoplasmosis	1.97159e-08	ENSMUSG00000037649	H2-DMa	K06752	NA	histocompatibility 2, class II, locus DMa [Source:MGI Symbol;Acc:MGI:95921]	1.76129	12.5938	5.68891	1.46934	1.53644	1.19579	4.77061	2.25417	up
ko05145	Toxoplasmosis	1.97159e-08	ENSMUSG00000038037	Socs1	K04694	NA	suppressor of cytokine signaling 1 [Source:MGI Symbol;Acc:MGI:1354910]	0.254871	0.927421	0.559563	0.203116	0.310814	0.302816	2.13268	1.09267	up
ko05145	Toxoplasmosis	1.97159e-08	ENSMUSG00000041538	H2-Ob	K06752	NA	histocompatibility 2, O region beta locus [Source:MGI Symbol;Acc:MGI:95925]	0.0480017	0.358031	0.337186	0.0460795	0.0609524	0.12824	3.15897	1.65946	up
ko05145	Toxoplasmosis	1.97159e-08	ENSMUSG00000046879	Irgm1	K14139	EC:3.6.5.-	immunity-related GTPase family M member 1 [Source:MGI Symbol;Acc:MGI:107567]	6.9213	43.6555	24.7209	3.85108	4.8083	4.88701	5.55851	2.4747	up
ko05145	Toxoplasmosis	1.97159e-08	ENSMUSG00000051969	Tlr11	K14142	NA	toll-like receptor 11 [Source:MGI Symbol;Acc:MGI:3045226]	0.0639189	0.355184	0.302618	0.0134266	0.0207992	0.0293925	11.3446	3.50393	up
ko05145	Toxoplasmosis	1.97159e-08	ENSMUSG00000060586	H2-Eb1	K06752	NA	histocompatibility 2, class II antigen E beta [Source:MGI Symbol;Acc:MGI:95901]	13.3398	83.2035	50.8424	9.73046	10.1404	9.65525	4.9917	2.31953	up
ko05145	Toxoplasmosis	1.97159e-08	ENSMUSG00000073421	H2-Ab1	K06752	NA	histocompatibility 2, class II antigen A, beta 1 [Source:MGI Symbol;Acc:MGI:103070]	14.7528	114.95	73.3099	7.57581	8.61874	10.8019	7.51999	2.91073	up
ko05145	Toxoplasmosis	1.97159e-08	ENSMUSG00000078853	Igtp	K14140	NA	interferon gamma induced GTPase [Source:MGI Symbol;Acc:MGI:107729]	19.4903	153.93	92.9602	6.16723	7.96875	9.68996	11.1803	3.48288	up
ko05145	Toxoplasmosis	1.97159e-08	ENSMUSG00000079227	Ccr5	K04180	NA	chemokine (C-C motif) receptor 5 [Source:MGI Symbol;Acc:MGI:107182]	0.181476	0.625136	0.912853	0.119746	0.226302	0.216689	3.05554	1.61143	up
ko05145	Toxoplasmosis	1.97159e-08	ENSMUSG00000079547	H2-DMb1	K06752	NA	histocompatibility 2, class II, locus Mb1 [Source:MGI Symbol;Acc:MGI:95922]	3.50305	18.9008	13.2081	3.20603	2.67835	2.98971	4.01303	2.00469	up
ko05146	Amoebiasis	0.565189	ENSMUSG00000000290	Itgb2	K06464	NA	integrin beta 2 [Source:MGI Symbol;Acc:MGI:96611]	1.72463	19.6299	13.4	1.7982	1.61901	1.61953	6.9002	2.78664	up
ko05146	Amoebiasis	0.565189	ENSMUSG00000020826	Nos2	K13241	EC:1.14.13.39	nitric oxide synthase 2, inducible [Source:MGI Symbol;Acc:MGI:97361]	0.278887	1.29214	0.886715	0.0868619	0.0306812	0.32695	5.52933	2.4671	up
ko05146	Amoebiasis	0.565189	ENSMUSG00000027995	Tlr2	NA	NA	toll-like receptor 2 [Source:MGI Symbol;Acc:MGI:1346060]	1.33098	4.22529	3.55417	1.1552	1.60966	1.45206	2.16045	1.11133	up
ko05146	Amoebiasis	0.565189	ENSMUSG00000040061	Plcb2	K05858	EC:3.1.4.11	phospholipase C, beta 2 [Source:MGI Symbol;Acc:MGI:107465]	0.209911	1.03242	0.86101	0.189512	0.145319	0.185346	4.04352	2.01561	up
ko05150	Staphylococcus aureus infection	2.22045e-16	ENSMUSG00000000290	Itgb2	K06464	NA	integrin beta 2 [Source:MGI Symbol;Acc:MGI:96611]	1.72463	19.6299	13.4	1.7982	1.61901	1.61953	6.9002	2.78664	up
ko05150	Staphylococcus aureus infection	2.22045e-16	ENSMUSG00000015947	Fcgr1	K06498	NA	Fc receptor, IgG, high affinity I [Source:MGI Symbol;Acc:MGI:95498]	0.564882	3.85363	1.96023	0.37642	0.605604	0.689087	3.81706	1.93246	up
ko05150	Staphylococcus aureus infection	2.22045e-16	ENSMUSG00000024164	C3	K03990	NA	complement component 3 [Source:MGI Symbol;Acc:MGI:88227]	4.82105	26.5392	22.37	9.31649	3.83264	10.0646	2.31459	1.21076	up
ko05150	Staphylococcus aureus infection	2.22045e-16	ENSMUSG00000024334	H2-Oa	K06752	NA	histocompatibility 2, O region alpha locus [Source:MGI Symbol;Acc:MGI:95924]	0.159812	2.30961	0.774346	0.183211	0.223855	0.068153	6.82584	2.77101	up
ko05150	Staphylococcus aureus infection	2.22045e-16	ENSMUSG00000026656	Fcgr2b	K12560	NA	Fc receptor, IgG, low affinity IIb [Source:MGI Symbol;Acc:MGI:95499]	0.86561	4.70148	4.16357	1.07589	1.31471	1.21829	2.6963	1.43098	up
ko05150	Staphylococcus aureus infection	2.22045e-16	ENSMUSG00000030830	Itgal	K05718	NA	integrin alpha L [Source:MGI Symbol;Acc:MGI:96606]	0.233571	2.75044	1.84867	0.185352	0.171787	0.235663	8.15228	3.0272	up
ko05150	Staphylococcus aureus infection	2.22045e-16	ENSMUSG00000036594	H2-Aa	K06752	NA	histocompatibility 2, class II antigen A, alpha [Source:MGI Symbol;Acc:MGI:95895]	14.0991	103.868	63.3023	9.4901	8.5502	9.15223	6.66614	2.73685	up
ko05150	Staphylococcus aureus infection	2.22045e-16	ENSMUSG00000036887	C1qa	K03986	NA	complement component 1, q subcomponent, alpha polypeptide [Source:MGI Symbol;Acc:MGI:88223]	21.946	115.431	93.0165	18.6231	21.7789	23.6203	3.59865	1.84746	up
ko05150	Staphylococcus aureus infection	2.22045e-16	ENSMUSG00000036896	C1qc	K03988	NA	complement component 1, q subcomponent, C chain [Source:MGI Symbol;Acc:MGI:88225]	11.6055	62.9327	45.6521	11.7359	13.7243	10.9651	3.29964	1.72231	up
ko05150	Staphylococcus aureus infection	2.22045e-16	ENSMUSG00000036905	C1qb	K03987	NA	complement component 1, q subcomponent, beta polypeptide [Source:MGI Symbol;Acc:MGI:88224]	22.1799	115.702	88.598	18.3356	23.4246	21.0566	3.6054	1.85016	up
ko05150	Staphylococcus aureus infection	2.22045e-16	ENSMUSG00000037405	Icam1	K06490	NA	intercellular adhesion molecule 1 [Source:MGI Symbol;Acc:MGI:96392]	2.72823	8.44224	6.56168	2.88153	2.49557	2.53179	2.24205	1.16482	up
ko05150	Staphylococcus aureus infection	2.22045e-16	ENSMUSG00000037548	H2-DMb2	K06752	NA	histocompatibility 2, class II, locus Mb2 [Source:MGI Symbol;Acc:MGI:95923]	0.282426	3.51574	2.50233	0.4497	0.232608	0.288867	6.4875	2.69766	up
ko05150	Staphylococcus aureus infection	2.22045e-16	ENSMUSG00000037649	H2-DMa	K06752	NA	histocompatibility 2, class II, locus DMa [Source:MGI Symbol;Acc:MGI:95921]	1.76129	12.5938	5.68891	1.46934	1.53644	1.19579	4.77061	2.25417	up
ko05150	Staphylococcus aureus infection	2.22045e-16	ENSMUSG00000040552	C3ar1	K04009	NA	complement component 3a receptor 1 [Source:MGI Symbol;Acc:MGI:1097680]	0.704859	4.15392	3.2533	0.730075	0.846038	0.906786	3.26718	1.70805	up
ko05150	Staphylococcus aureus infection	2.22045e-16	ENSMUSG00000041538	H2-Ob	K06752	NA	histocompatibility 2, O region beta locus [Source:MGI Symbol;Acc:MGI:95925]	0.0480017	0.358031	0.337186	0.0460795	0.0609524	0.12824	3.15897	1.65946	up
ko05150	Staphylococcus aureus infection	2.22045e-16	ENSMUSG00000048163	Selplg	K06544	NA	selectin, platelet (p-selectin) ligand [Source:MGI Symbol;Acc:MGI:106689]	1.36033	4.21682	3.63339	1.29149	1.27171	1.08572	2.52418	1.33582	up
ko05150	Staphylococcus aureus infection	2.22045e-16	ENSMUSG00000055172	C1ra	K01330	EC:3.4.21.41	complement component 1, r subcomponent A [Source:MGI Symbol;Acc:MGI:1355313]	9.84068	27.7838	20.444	9.19614	10.1099	9.18354	2.03824	1.02732	up
ko05150	Staphylococcus aureus infection	2.22045e-16	ENSMUSG00000056529	Ptafr	K04279	NA	platelet-activating factor receptor [Source:MGI Symbol;Acc:MGI:106066]	0.409253	1.71887	1.89835	0.518808	0.418883	0.448352	2.90501	1.53854	up
ko05150	Staphylococcus aureus infection	2.22045e-16	ENSMUSG00000059089	Fcgr4	K06463	NA	Fc receptor, IgG, low affinity IV [Source:MGI Symbol;Acc:MGI:2179523]	1.20959	11.82	7.31627	0.549112	1.16855	1.02809	7.40995	2.88946	up
ko05150	Staphylococcus aureus infection	2.22045e-16	ENSMUSG00000059498	Fcgr3	K16824	NA	Fc receptor, IgG, low affinity III [Source:MGI Symbol;Acc:MGI:95500]	4.01921	18.5945	16.6953	3.50475	3.72204	3.95075	3.51679	1.81426	up
ko05150	Staphylococcus aureus infection	2.22045e-16	ENSMUSG00000060586	H2-Eb1	K06752	NA	histocompatibility 2, class II antigen E beta [Source:MGI Symbol;Acc:MGI:95901]	13.3398	83.2035	50.8424	9.73046	10.1404	9.65525	4.9917	2.31953	up
ko05150	Staphylococcus aureus infection	2.22045e-16	ENSMUSG00000073418	C4b	K03989	NA	complement component 4B (Chido blood group) [Source:MGI Symbol;Acc:MGI:88228]	15.0439	59.3553	50.3936	13.7389	17.3164	16.1719	2.64239	1.40184	up
ko05150	Staphylococcus aureus infection	2.22045e-16	ENSMUSG00000073421	H2-Ab1	K06752	NA	histocompatibility 2, class II antigen A, beta 1 [Source:MGI Symbol;Acc:MGI:103070]	14.7528	114.95	73.3099	7.57581	8.61874	10.8019	7.51999	2.91073	up
ko05150	Staphylococcus aureus infection	2.22045e-16	ENSMUSG00000079343	C1s2	K01331	EC:3.4.21.42	complement component 1, s subcomponent 2 [Source:MGI Symbol;Acc:MGI:3644269]	0.421869	0.800139	0.585942	0.335048	0.025581	0.297764	2.746	1.45733	up
ko05150	Staphylococcus aureus infection	2.22045e-16	ENSMUSG00000079547	H2-DMb1	K06752	NA	histocompatibility 2, class II, locus Mb1 [Source:MGI Symbol;Acc:MGI:95922]	3.50305	18.9008	13.2081	3.20603	2.67835	2.98971	4.01303	2.00469	up
ko05150	Staphylococcus aureus infection	2.22045e-16	ENSMUSG00000090231	Cfb	K01335	EC:3.4.21.47	complement factor B [Source:MGI Symbol;Acc:MGI:105975]	3.00581	14.0145	8.66383	3.13899	3.54348	3.59348	2.49944	1.32161	up
ko05150	Staphylococcus aureus infection	2.22045e-16	ENSMUSG00000098470	C1rb	K01330	EC:3.4.21.41	complement component 1, r subcomponent B [Source:MGI Symbol;Acc:MGI:3779804]	1.245	3.55139	2.76106	0.40959	0.932314	1.28997	2.8715	1.52181	up
ko05152	Tuberculosis	3.52041e-12	ENSMUSG00000000290	Itgb2	K06464	NA	integrin beta 2 [Source:MGI Symbol;Acc:MGI:96611]	1.72463	19.6299	13.4	1.7982	1.61901	1.61953	6.9002	2.78664	up
ko05152	Tuberculosis	3.52041e-12	ENSMUSG00000001750	Tcirg1	K02154	NA	T cell, immune regulator 1, ATPase, H+ transporting, lysosomal V0 protein A3 [Source:MGI Symbol;Acc:MGI:1350931]	4.46658	12.1346	10.0938	4.01828	4.82653	4.26963	2.03554	1.02541	up
ko05152	Tuberculosis	3.52041e-12	ENSMUSG00000015947	Fcgr1	K06498	NA	Fc receptor, IgG, high affinity I [Source:MGI Symbol;Acc:MGI:95498]	0.564882	3.85363	1.96023	0.37642	0.605604	0.689087	3.81706	1.93246	up
ko05152	Tuberculosis	3.52041e-12	ENSMUSG00000020826	Nos2	K13241	EC:1.14.13.39	nitric oxide synthase 2, inducible [Source:MGI Symbol;Acc:MGI:97361]	0.278887	1.29214	0.886715	0.0868619	0.0306812	0.32695	5.52933	2.4671	up
ko05152	Tuberculosis	3.52041e-12	ENSMUSG00000022504	Ciita	K08060	NA	class II transactivator [Source:MGI Symbol;Acc:MGI:108445]	0.3051	2.26967	1.37004	0.0626897	0.145424	0.0947096	13.0268	3.70341	up
ko05152	Tuberculosis	3.52041e-12	ENSMUSG00000024164	C3	K03990	NA	complement component 3 [Source:MGI Symbol;Acc:MGI:88227]	4.82105	26.5392	22.37	9.31649	3.83264	10.0646	2.31459	1.21076	up
ko05152	Tuberculosis	3.52041e-12	ENSMUSG00000024334	H2-Oa	K06752	NA	histocompatibility 2, O region alpha locus [Source:MGI Symbol;Acc:MGI:95924]	0.159812	2.30961	0.774346	0.183211	0.223855	0.068153	6.82584	2.77101	up
ko05152	Tuberculosis	3.52041e-12	ENSMUSG00000024610	Cd74	K06505	NA	CD74 antigen (invariant polypeptide of major histocompatibility complex, class II antigen-associated) [Source:MGI Symbol;Acc:MGI:96534]	53.0574	441.685	276.092	33.0143	33.9572	34.6198	7.5876	2.92364	up
ko05152	Tuberculosis	3.52041e-12	ENSMUSG00000026104	Stat1	K11220	NA	signal transducer and activator of transcription 1 [Source:MGI Symbol;Acc:MGI:103063]	11.0882	73.6125	37.3222	7.76406	8.4584	8.4606	4.94359	2.30556	up
ko05152	Tuberculosis	3.52041e-12	ENSMUSG00000026656	Fcgr2b	K12560	NA	Fc receptor, IgG, low affinity IIb [Source:MGI Symbol;Acc:MGI:95499]	0.86561	4.70148	4.16357	1.07589	1.31471	1.21829	2.6963	1.43098	up
ko05152	Tuberculosis	3.52041e-12	ENSMUSG00000026928	Card9	K12794	NA	caspase recruitment domain family, member 9 [Source:MGI Symbol;Acc:MGI:2685628]	0.551201	1.76554	1.85391	0.555155	0.967908	0.448889	2.11499	1.08065	up
ko05152	Tuberculosis	3.52041e-12	ENSMUSG00000027995	Tlr2	NA	NA	toll-like receptor 2 [Source:MGI Symbol;Acc:MGI:1346060]	1.33098	4.22529	3.55417	1.1552	1.60966	1.45206	2.16045	1.11133	up
ko05152	Tuberculosis	3.52041e-12	ENSMUSG00000028238	Atp6v0d2	K02146	NA	ATPase, H+ transporting, lysosomal V0 subunit D2 [Source:MGI Symbol;Acc:MGI:1924415]	0.407308	7.28373	6.79821	0.691064	0.638544	0.657119	7.29303	2.86652	up
ko05152	Tuberculosis	3.52041e-12	ENSMUSG00000030707	Coro1a	K13882	NA	coronin, actin binding protein 1A [Source:MGI Symbol;Acc:MGI:1345961]	2.79554	9.8665	6.12778	2.47628	3.12368	2.69841	2.26428	1.17905	up
ko05152	Tuberculosis	3.52041e-12	ENSMUSG00000030789	Itgax	K06462	NA	integrin alpha X [Source:MGI Symbol;Acc:MGI:96609]	0.48936	5.75359	5.35138	0.420316	0.4941	0.45873	8.44363	3.07786	up
ko05152	Tuberculosis	3.52041e-12	ENSMUSG00000032089	Il10ra	K05134	NA	interleukin 10 receptor, alpha [Source:MGI Symbol;Acc:MGI:96538]	0.97169	4.2317	3.24072	0.714331	0.934497	0.879754	3.33947	1.73962	up
ko05152	Tuberculosis	3.52041e-12	ENSMUSG00000036594	H2-Aa	K06752	NA	histocompatibility 2, class II antigen A, alpha [Source:MGI Symbol;Acc:MGI:95895]	14.0991	103.868	63.3023	9.4901	8.5502	9.15223	6.66614	2.73685	up
ko05152	Tuberculosis	3.52041e-12	ENSMUSG00000037548	H2-DMb2	K06752	NA	histocompatibility 2, class II, locus Mb2 [Source:MGI Symbol;Acc:MGI:95923]	0.282426	3.51574	2.50233	0.4497	0.232608	0.288867	6.4875	2.69766	up
ko05152	Tuberculosis	3.52041e-12	ENSMUSG00000037649	H2-DMa	K06752	NA	histocompatibility 2, class II, locus DMa [Source:MGI Symbol;Acc:MGI:95921]	1.76129	12.5938	5.68891	1.46934	1.53644	1.19579	4.77061	2.25417	up
ko05152	Tuberculosis	3.52041e-12	ENSMUSG00000038642	Ctss	K01368	EC:3.4.22.27	cathepsin S [Source:MGI Symbol;Acc:MGI:107341]	26.9244	322.934	246.221	24.0668	28.7083	27.9705	7.38218	2.88405	up
ko05152	Tuberculosis	3.52041e-12	ENSMUSG00000041538	H2-Ob	K06752	NA	histocompatibility 2, O region beta locus [Source:MGI Symbol;Acc:MGI:95925]	0.0480017	0.358031	0.337186	0.0460795	0.0609524	0.12824	3.15897	1.65946	up
ko05152	Tuberculosis	3.52041e-12	ENSMUSG00000044827	Tlr1	NA	NA	toll-like receptor 1 [Source:MGI Symbol;Acc:MGI:1341295]	0.285354	2.13168	1.29679	0.421422	0.5474	0.379174	2.75507	1.46209	up
ko05152	Tuberculosis	3.52041e-12	ENSMUSG00000045322	Tlr9	K10161	NA	toll-like receptor 9 [Source:MGI Symbol;Acc:MGI:1932389]	0.171868	0.737439	0.595674	0.195949	0.209941	0.080603	3.09353	1.62925	up
ko05152	Tuberculosis	3.52041e-12	ENSMUSG00000058715	Fcer1g	K07983	NA	Fc receptor, IgE, high affinity I, gamma polypeptide [Source:MGI Symbol;Acc:MGI:95496]	7.67529	44.1581	36.5981	9.2544	6.1542	6.66621	4.00599	2.00216	up
ko05152	Tuberculosis	3.52041e-12	ENSMUSG00000059089	Fcgr4	K06463	NA	Fc receptor, IgG, low affinity IV [Source:MGI Symbol;Acc:MGI:2179523]	1.20959	11.82	7.31627	0.549112	1.16855	1.02809	7.40995	2.88946	up
ko05152	Tuberculosis	3.52041e-12	ENSMUSG00000059498	Fcgr3	K16824	NA	Fc receptor, IgG, low affinity III [Source:MGI Symbol;Acc:MGI:95500]	4.01921	18.5945	16.6953	3.50475	3.72204	3.95075	3.51679	1.81426	up
ko05152	Tuberculosis	3.52041e-12	ENSMUSG00000060586	H2-Eb1	K06752	NA	histocompatibility 2, class II antigen E beta [Source:MGI Symbol;Acc:MGI:95901]	13.3398	83.2035	50.8424	9.73046	10.1404	9.65525	4.9917	2.31953	up
ko05152	Tuberculosis	3.52041e-12	ENSMUSG00000073421	H2-Ab1	K06752	NA	histocompatibility 2, class II antigen A, beta 1 [Source:MGI Symbol;Acc:MGI:103070]	14.7528	114.95	73.3099	7.57581	8.61874	10.8019	7.51999	2.91073	up
ko05152	Tuberculosis	3.52041e-12	ENSMUSG00000079293	Clec7a	K10074	NA	C-type lectin domain family 7, member a [Source:MGI Symbol;Acc:MGI:1861431]	1.19466	16.1314	12.3654	0.951352	1.24386	0.536034	10.871	3.44242	up
ko05152	Tuberculosis	3.52041e-12	ENSMUSG00000079547	H2-DMb1	K06752	NA	histocompatibility 2, class II, locus Mb1 [Source:MGI Symbol;Acc:MGI:95922]	3.50305	18.9008	13.2081	3.20603	2.67835	2.98971	4.01303	2.00469	up
ko05160	Hepatitis C	0.00314286	ENSMUSG00000002325	Irf9	K04693	NA	interferon regulatory factor 9 [Source:MGI Symbol;Acc:MGI:107587]	8.28776	21.3508	11.498	6.54934	6.4595	6.85695	2.07072	1.05013	up
ko05160	Hepatitis C	0.00314286	ENSMUSG00000020641	Rsad2	K15045	NA	radical S-adenosyl methionine domain containing 2 [Source:MGI Symbol;Acc:MGI:1929628]	1.41456	4.87191	6.38087	0.918513	1.82687	2.52733	2.40244	1.2645	up
ko05160	Hepatitis C	0.00314286	ENSMUSG00000023341	Mx2	K14754	NA	MX dynamin-like GTPase 2 [Source:MGI Symbol;Acc:MGI:97244]	0.588101	1.71406	1.94715	0.441192	0.746367	0.58546	2.39665	1.26102	up
ko05160	Hepatitis C	0.00314286	ENSMUSG00000025498	Irf7	K09447	NA	interferon regulatory factor 7 [Source:MGI Symbol;Acc:MGI:1859212]	8.7859	15.1616	13.1639	5.94937	5.38829	6.41272	2.09074	1.06401	up
ko05160	Hepatitis C	0.00314286	ENSMUSG00000026031	Cflar	K04724	NA	CASP8 and FADD-like apoptosis regulator [Source:MGI Symbol;Acc:MGI:1336166]	3.27843	5.18918	4.72295	1.39991	3.60536	1.30872	2.0891	1.06288	up
ko05160	Hepatitis C	0.00314286	ENSMUSG00000026104	Stat1	K11220	NA	signal transducer and activator of transcription 1 [Source:MGI Symbol;Acc:MGI:103063]	11.0882	73.6125	37.3222	7.76406	8.4584	8.4606	4.94359	2.30556	up
ko05160	Hepatitis C	0.00314286	ENSMUSG00000029605	Oas1b	NA	NA	2'-5' oligoadenylate synthetase 1B [Source:MGI Symbol;Acc:MGI:97430]	3.14535	9.28422	5.31935	2.12962	2.33831	3.31039	2.28184	1.1902	up
ko05160	Hepatitis C	0.00314286	ENSMUSG00000032661	Oas3	K14216	EC:2.7.7.84	2'-5' oligoadenylate synthetase 3 [Source:MGI Symbol;Acc:MGI:2180850]	3.62262	5.14231	6.81962	2.18427	2.06672	2.98883	2.15262	1.10609	up
ko05160	Hepatitis C	0.00314286	ENSMUSG00000034459	Ifit1	K14217	NA	interferon-induced protein with tetratricopeptide repeats 1 [Source:MGI Symbol;Acc:MGI:99450]	14.7	31.5208	38.5333	8.03826	11.7257	13.3526	2.55926	1.35573	up
ko05160	Hepatitis C	0.00314286	ENSMUSG00000034855	Cxcl10	K12671	NA	chemokine (C-X-C motif) ligand 10 [Source:MGI Symbol;Acc:MGI:1352450]	0.716967	7.93117	6.68856	0.391734	1.38439	1.24517	5.07621	2.34375	up
ko05160	Hepatitis C	0.00314286	ENSMUSG00000037625	Cldn11	K06087	NA	claudin 11 [Source:MGI Symbol;Acc:MGI:106925]	7.34126	1.59761	9.20719	8.87081	16.7488	16.1133	0.434814	-1.20153	down
ko05160	Hepatitis C	0.00314286	ENSMUSG00000040033	Stat2	K11221	NA	signal transducer and activator of transcription 2 [Source:MGI Symbol;Acc:MGI:103039]	6.48067	20.322	12.8813	6.14178	6.78328	6.75252	2.01671	1.012	up
ko05160	Hepatitis C	0.00314286	ENSMUSG00000052776	Oas1a	K14216	EC:2.7.7.84	2'-5' oligoadenylate synthetase 1A [Source:MGI Symbol;Acc:MGI:2180860]	8.08931	14.0774	16.7581	5.15767	6.10385	7.09217	2.12082	1.08462	up
ko05160	Hepatitis C	0.00314286	ENSMUSG00000066861	Oas1g	NA	NA	2'-5' oligoadenylate synthetase 1G [Source:MGI Symbol;Acc:MGI:97429]	2.53321	4.87255	5.07018	1.30785	1.32443	1.87886	2.76559	1.46759	up
ko05161	Hepatitis B	0.283363	ENSMUSG00000025498	Irf7	K09447	NA	interferon regulatory factor 7 [Source:MGI Symbol;Acc:MGI:1859212]	8.7859	15.1616	13.1639	5.94937	5.38829	6.41272	2.09074	1.06401	up
ko05161	Hepatitis B	0.283363	ENSMUSG00000025887	Casp12	K04741	EC:3.4.22.-	caspase 12 [Source:MGI Symbol;Acc:MGI:1312922]	1.09657	3.25895	2.45711	1.01727	0.868224	1.16747	2.23148	1.158	up
ko05161	Hepatitis B	0.283363	ENSMUSG00000026104	Stat1	K11220	NA	signal transducer and activator of transcription 1 [Source:MGI Symbol;Acc:MGI:103063]	11.0882	73.6125	37.3222	7.76406	8.4584	8.4606	4.94359	2.30556	up
ko05161	Hepatitis B	0.283363	ENSMUSG00000027995	Tlr2	NA	NA	toll-like receptor 2 [Source:MGI Symbol;Acc:MGI:1346060]	1.33098	4.22529	3.55417	1.1552	1.60966	1.45206	2.16045	1.11133	up
ko05161	Hepatitis B	0.283363	ENSMUSG00000037868	Egr2	K12496	NA	early growth response 2 [Source:MGI Symbol;Acc:MGI:95296]	0.338615	0.376352	0.470987	0.244093	0.068435	0.143659	2.59971	1.37835	up
ko05161	Hepatitis B	0.283363	ENSMUSG00000040033	Stat2	K11221	NA	signal transducer and activator of transcription 2 [Source:MGI Symbol;Acc:MGI:103039]	6.48067	20.322	12.8813	6.14178	6.78328	6.75252	2.01671	1.012	up
ko05161	Hepatitis B	0.283363	ENSMUSG00000056130	Ticam2	K05409	NA	toll-like receptor adaptor molecule 2 [Source:MGI Symbol;Acc:MGI:3040056]	0.0791807	0.363897	0.311813	0.116559	0.125241	0.0858427	2.30401	1.20415	up
ko05161	Hepatitis B	0.283363	ENSMUSG00000062939	Stat4	K11222	NA	signal transducer and activator of transcription 4 [Source:MGI Symbol;Acc:MGI:103062]	0.027317	0.315151	0.389801	0.107761	0.0339888	0.0823703	3.26731	1.7081	up
ko05162	Measles	2.07131e-06	ENSMUSG00000002033	Cd3g	K06452	NA	CD3 antigen, gamma polypeptide [Source:MGI Symbol;Acc:MGI:88333]	0.186827	2.59816	1.67896	0.151015	0.0001	0.218382	12.0811	3.59468	up
ko05162	Measles	2.07131e-06	ENSMUSG00000002325	Irf9	K04693	NA	interferon regulatory factor 9 [Source:MGI Symbol;Acc:MGI:107587]	8.28776	21.3508	11.498	6.54934	6.4595	6.85695	2.07072	1.05013	up
ko05162	Measles	2.07131e-06	ENSMUSG00000023341	Mx2	K14754	NA	MX dynamin-like GTPase 2 [Source:MGI Symbol;Acc:MGI:97244]	0.588101	1.71406	1.94715	0.441192	0.746367	0.58546	2.39665	1.26102	up
ko05162	Measles	2.07131e-06	ENSMUSG00000025498	Irf7	K09447	NA	interferon regulatory factor 7 [Source:MGI Symbol;Acc:MGI:1859212]	8.7859	15.1616	13.1639	5.94937	5.38829	6.41272	2.09074	1.06401	up
ko05162	Measles	2.07131e-06	ENSMUSG00000026012	Cd28	K06470	NA	CD28 antigen [Source:MGI Symbol;Acc:MGI:88327]	0.0658512	0.21153	0.281076	0.0427251	0.0667394	0.0578594	3.33758	1.7388	up
ko05162	Measles	2.07131e-06	ENSMUSG00000026104	Stat1	K11220	NA	signal transducer and activator of transcription 1 [Source:MGI Symbol;Acc:MGI:103063]	11.0882	73.6125	37.3222	7.76406	8.4584	8.4606	4.94359	2.30556	up
ko05162	Measles	2.07131e-06	ENSMUSG00000026656	Fcgr2b	K12560	NA	Fc receptor, IgG, low affinity IIb [Source:MGI Symbol;Acc:MGI:95499]	0.86561	4.70148	4.16357	1.07589	1.31471	1.21829	2.6963	1.43098	up
ko05162	Measles	2.07131e-06	ENSMUSG00000027995	Tlr2	NA	NA	toll-like receptor 2 [Source:MGI Symbol;Acc:MGI:1346060]	1.33098	4.22529	3.55417	1.1552	1.60966	1.45206	2.16045	1.11133	up
ko05162	Measles	2.07131e-06	ENSMUSG00000029605	Oas1b	NA	NA	2'-5' oligoadenylate synthetase 1B [Source:MGI Symbol;Acc:MGI:97430]	3.14535	9.28422	5.31935	2.12962	2.33831	3.31039	2.28184	1.1902	up
ko05162	Measles	2.07131e-06	ENSMUSG00000031304	Il2rg	K05070	NA	interleukin 2 receptor, gamma chain [Source:MGI Symbol;Acc:MGI:96551]	1.05258	8.30491	6.81759	1.13755	1.1016	0.751172	5.40915	2.4354	up
ko05162	Measles	2.07131e-06	ENSMUSG00000032093	Cd3e	K06451	NA	CD3 antigen, epsilon polypeptide [Source:MGI Symbol;Acc:MGI:88332]	0.0486546	0.872262	0.776788	0.0372341	0.0001	0.072306	15.4843	3.95274	up
ko05162	Measles	2.07131e-06	ENSMUSG00000032094	Cd3d	K06450	NA	CD3 antigen, delta polypeptide [Source:MGI Symbol;Acc:MGI:88331]	0.133188	1.51507	1.02354	0.0001	0.0001	0.0001	8905.98	13.1206	up
ko05162	Measles	2.07131e-06	ENSMUSG00000032661	Oas3	K14216	EC:2.7.7.84	2'-5' oligoadenylate synthetase 3 [Source:MGI Symbol;Acc:MGI:2180850]	3.62262	5.14231	6.81962	2.18427	2.06672	2.98883	2.15262	1.10609	up
ko05162	Measles	2.07131e-06	ENSMUSG00000040033	Stat2	K11221	NA	signal transducer and activator of transcription 2 [Source:MGI Symbol;Acc:MGI:103039]	6.48067	20.322	12.8813	6.14178	6.78328	6.75252	2.01671	1.012	up
ko05162	Measles	2.07131e-06	ENSMUSG00000044583	Tlr7	K05404	NA	toll-like receptor 7 [Source:MGI Symbol;Acc:MGI:2176882]	0.313009	1.00243	0.847503	0.276777	0.319792	0.277373	2.47492	1.30738	up
ko05162	Measles	2.07131e-06	ENSMUSG00000045322	Tlr9	K10161	NA	toll-like receptor 9 [Source:MGI Symbol;Acc:MGI:1932389]	0.171868	0.737439	0.595674	0.195949	0.209941	0.080603	3.09353	1.62925	up
ko05162	Measles	2.07131e-06	ENSMUSG00000052776	Oas1a	K14216	EC:2.7.7.84	2'-5' oligoadenylate synthetase 1A [Source:MGI Symbol;Acc:MGI:2180860]	8.08931	14.0774	16.7581	5.15767	6.10385	7.09217	2.12082	1.08462	up
ko05162	Measles	2.07131e-06	ENSMUSG00000066861	Oas1g	NA	NA	2'-5' oligoadenylate synthetase 1G [Source:MGI Symbol;Acc:MGI:97429]	2.53321	4.87255	5.07018	1.30785	1.32443	1.87886	2.76559	1.46759	up
ko05162	Measles	2.07131e-06	ENSMUSG00000068227	Il2rb	K05069	NA	interleukin 2 receptor, beta chain [Source:MGI Symbol;Acc:MGI:96550]	0.0592903	2.25436	1.69647	0.196868	0.178221	0.157383	7.53115	2.91287	up
ko05163	Human cytomegalovirus infection	2.24992e-05	ENSMUSG00000000982	Ccl3	K05408	NA	chemokine (C-C motif) ligand 3 [Source:MGI Symbol;Acc:MGI:98260]	0.194727	2.36682	2.45477	0.421848	0.307048	0.33167	4.72985	2.24179	up
ko05163	Human cytomegalovirus infection	2.24992e-05	ENSMUSG00000016206	H2-M3	K06751	NA	histocompatibility 2, M region locus 3 [Source:MGI Symbol;Acc:MGI:95915]	2.56798	10.9136	7.0046	2.0314	2.26817	1.83937	3.33708	1.73859	up
ko05163	Human cytomegalovirus infection	2.24992e-05	ENSMUSG00000016283	H2-M2	K06751	NA	histocompatibility 2, M region locus 2 [Source:MGI Symbol;Acc:MGI:95914]	0.0416261	11.9525	10.7114	0.0566834	0.131714	0.031023	103.48	6.6932	up
ko05163	Human cytomegalovirus infection	2.24992e-05	ENSMUSG00000024339	Tap2	NA	NA	transporter 2, ATP-binding cassette, sub-family B (MDR/TAP) [Source:MGI Symbol;Acc:MGI:98484]	8.61259	27.6046	20.1039	6.35199	5.26869	7.29298	2.9778	1.57425	up
ko05163	Human cytomegalovirus infection	2.24992e-05	ENSMUSG00000024349	Sting1	K12654	NA	stimulator of interferon response cGAMP interactor 1 [Source:MGI Symbol;Acc:MGI:1919762]	1.79512	4.34556	3.06848	1.18644	1.19545	1.22597	2.55253	1.35193	up
ko05163	Human cytomegalovirus infection	2.24992e-05	ENSMUSG00000032089	Il10ra	K05134	NA	interleukin 10 receptor, alpha [Source:MGI Symbol;Acc:MGI:96538]	0.97169	4.2317	3.24072	0.714331	0.934497	0.879754	3.33947	1.73962	up
ko05163	Human cytomegalovirus infection	2.24992e-05	ENSMUSG00000033220	Rac2	K07860	NA	Rac family small GTPase 2 [Source:MGI Symbol;Acc:MGI:97846]	0.914882	8.05956	5.86397	0.863735	0.675481	0.924	6.024	2.59072	up
ko05163	Human cytomegalovirus infection	2.24992e-05	ENSMUSG00000035042	Ccl5	K12499	NA	chemokine (C-C motif) ligand 5 [Source:MGI Symbol;Acc:MGI:98262]	1.25731	26.6945	12.5403	0.821283	0.385608	1.48834	15.0236	3.90916	up
ko05163	Human cytomegalovirus infection	2.24992e-05	ENSMUSG00000035385	Ccl2	K14624	NA	chemokine (C-C motif) ligand 2 [Source:MGI Symbol;Acc:MGI:98259]	0.223182	3.84483	2.64625	0.712546	0.0001	0.605132	5.09514	2.34912	up
ko05163	Human cytomegalovirus infection	2.24992e-05	ENSMUSG00000035929	H2-Q4	K06751	NA	histocompatibility 2, Q region locus 4 [Source:MGI Symbol;Acc:MGI:95933]	16.3465	149.482	81.0163	8.81942	8.20424	11.9277	8.52618	3.0919	up
ko05163	Human cytomegalovirus infection	2.24992e-05	ENSMUSG00000037321	Tap1	NA	NA	transporter 1, ATP-binding cassette, sub-family B (MDR/TAP) [Source:MGI Symbol;Acc:MGI:98483]	5.00638	29.1901	13.616	2.19036	3.01918	2.95162	5.85854	2.55054	up
ko05163	Human cytomegalovirus infection	2.24992e-05	ENSMUSG00000040061	Plcb2	K05858	EC:3.1.4.11	phospholipase C, beta 2 [Source:MGI Symbol;Acc:MGI:107465]	0.209911	1.03242	0.86101	0.189512	0.145319	0.185346	4.04352	2.01561	up
ko05163	Human cytomegalovirus infection	2.24992e-05	ENSMUSG00000045382	Cxcr4	K04189	NA	chemokine (C-X-C motif) receptor 4 [Source:MGI Symbol;Acc:MGI:109563]	1.7872	3.36182	3.96842	1.41075	1.30889	1.66529	2.07927	1.05608	up
ko05163	Human cytomegalovirus infection	2.24992e-05	ENSMUSG00000053835	H2-T24	K06751	NA	histocompatibility 2, T region locus 24 [Source:MGI Symbol;Acc:MGI:95958]	1.07535	3.86426	2.91976	0.642367	1.34366	0.967324	2.66117	1.41206	up
ko05163	Human cytomegalovirus infection	2.24992e-05	ENSMUSG00000056116	H2-T22	K06751	NA	histocompatibility 2, T region locus 22 [Source:MGI Symbol;Acc:MGI:95956]	10.3356	33.0527	25.3663	7.0642	7.40587	9.02786	2.92598	1.54892	up
ko05163	Human cytomegalovirus infection	2.24992e-05	ENSMUSG00000060550	H2-Q7	K06751	NA	histocompatibility 2, Q region locus 7 [Source:MGI Symbol;Acc:MGI:95936]	5.33829	85.1423	40.9243	2.425	1.55273	2.98349	18.8767	4.23853	up
ko05163	Human cytomegalovirus infection	2.24992e-05	ENSMUSG00000060802	B2m	K08055	NA	beta-2 microglobulin [Source:MGI Symbol;Acc:MGI:88127]	354.666	1451.96	1135.1	241.157	198.87	290.623	4.02618	2.00941	up
ko05163	Human cytomegalovirus infection	2.24992e-05	ENSMUSG00000061232	H2-K1	K06751	NA	histocompatibility 2, K1, K region [Source:MGI Symbol;Acc:MGI:95904]	47.0591	274.003	166.218	37.1264	28.3173	33.4482	4.92739	2.30082	up
ko05163	Human cytomegalovirus infection	2.24992e-05	ENSMUSG00000067212	H2-T23	K06751	NA	histocompatibility 2, T region locus 23 [Source:MGI Symbol;Acc:MGI:95957]	12.188	53.0381	32.3601	8.04703	10.3193	12.2534	3.18704	1.67222	up
ko05163	Human cytomegalovirus infection	2.24992e-05	ENSMUSG00000073409	H2-Q6	K06751	NA	histocompatibility 2, Q region locus 6 [Source:MGI Symbol;Acc:MGI:95935]	10.4234	179.744	87.0727	4.80257	3.6179	6.28472	18.8532	4.23674	up
ko05163	Human cytomegalovirus infection	2.24992e-05	ENSMUSG00000073411	H2-D1	K06751	NA	histocompatibility 2, D region locus 1 [Source:MGI Symbol;Acc:MGI:95896]	112.696	559.026	354.824	81.8308	76.1406	99.9095	3.9807	1.99302	up
ko05163	Human cytomegalovirus infection	2.24992e-05	ENSMUSG00000079227	Ccr5	K04180	NA	chemokine (C-C motif) receptor 5 [Source:MGI Symbol;Acc:MGI:107182]	0.181476	0.625136	0.912853	0.119746	0.226302	0.216689	3.05554	1.61143	up
ko05163	Human cytomegalovirus infection	2.24992e-05	ENSMUSG00000079492	Gm11127	K06751	NA	predicted gene 11127 [Source:MGI Symbol;Acc:MGI:3779381]	0.0001	1.99177	1.24103	0.139003	0.226025	0.0001	8.85416	3.14635	up
ko05163	Human cytomegalovirus infection	2.24992e-05	ENSMUSG00000091705	H2-Q2	K06751	NA	histocompatibility 2, Q region locus 2 [Source:MGI Symbol;Acc:MGI:95931]	0.190716	4.4113	2.12864	0.1684	0.159545	0.287293	10.9399	3.45153	up
ko05164	Influenza A	8.20408e-10	ENSMUSG00000002325	Irf9	K04693	NA	interferon regulatory factor 9 [Source:MGI Symbol;Acc:MGI:107587]	8.28776	21.3508	11.498	6.54934	6.4595	6.85695	2.07072	1.05013	up
ko05164	Influenza A	8.20408e-10	ENSMUSG00000020641	Rsad2	K15045	NA	radical S-adenosyl methionine domain containing 2 [Source:MGI Symbol;Acc:MGI:1929628]	1.41456	4.87191	6.38087	0.918513	1.82687	2.52733	2.40244	1.2645	up
ko05164	Influenza A	8.20408e-10	ENSMUSG00000022504	Ciita	K08060	NA	class II transactivator [Source:MGI Symbol;Acc:MGI:108445]	0.3051	2.26967	1.37004	0.0626897	0.145424	0.0947096	13.0268	3.70341	up
ko05164	Influenza A	8.20408e-10	ENSMUSG00000023341	Mx2	K14754	NA	MX dynamin-like GTPase 2 [Source:MGI Symbol;Acc:MGI:97244]	0.588101	1.71406	1.94715	0.441192	0.746367	0.58546	2.39665	1.26102	up
ko05164	Influenza A	8.20408e-10	ENSMUSG00000024334	H2-Oa	K06752	NA	histocompatibility 2, O region alpha locus [Source:MGI Symbol;Acc:MGI:95924]	0.159812	2.30961	0.774346	0.183211	0.223855	0.068153	6.82584	2.77101	up
ko05164	Influenza A	8.20408e-10	ENSMUSG00000025498	Irf7	K09447	NA	interferon regulatory factor 7 [Source:MGI Symbol;Acc:MGI:1859212]	8.7859	15.1616	13.1639	5.94937	5.38829	6.41272	2.09074	1.06401	up
ko05164	Influenza A	8.20408e-10	ENSMUSG00000025888	Casp1	K01370	EC:3.4.22.36	caspase 1 [Source:MGI Symbol;Acc:MGI:96544]	0.50194	2.92203	2.55328	0.397072	0.269123	0.629768	4.6122	2.20546	up
ko05164	Influenza A	8.20408e-10	ENSMUSG00000026104	Stat1	K11220	NA	signal transducer and activator of transcription 1 [Source:MGI Symbol;Acc:MGI:103063]	11.0882	73.6125	37.3222	7.76406	8.4584	8.4606	4.94359	2.30556	up
ko05164	Influenza A	8.20408e-10	ENSMUSG00000029605	Oas1b	NA	NA	2'-5' oligoadenylate synthetase 1B [Source:MGI Symbol;Acc:MGI:97430]	3.14535	9.28422	5.31935	2.12962	2.33831	3.31039	2.28184	1.1902	up
ko05164	Influenza A	8.20408e-10	ENSMUSG00000032661	Oas3	K14216	EC:2.7.7.84	2'-5' oligoadenylate synthetase 3 [Source:MGI Symbol;Acc:MGI:2180850]	3.62262	5.14231	6.81962	2.18427	2.06672	2.98883	2.15262	1.10609	up
ko05164	Influenza A	8.20408e-10	ENSMUSG00000034855	Cxcl10	K12671	NA	chemokine (C-X-C motif) ligand 10 [Source:MGI Symbol;Acc:MGI:1352450]	0.716967	7.93117	6.68856	0.391734	1.38439	1.24517	5.07621	2.34375	up
ko05164	Influenza A	8.20408e-10	ENSMUSG00000035042	Ccl5	K12499	NA	chemokine (C-C motif) ligand 5 [Source:MGI Symbol;Acc:MGI:98262]	1.25731	26.6945	12.5403	0.821283	0.385608	1.48834	15.0236	3.90916	up
ko05164	Influenza A	8.20408e-10	ENSMUSG00000035385	Ccl2	K14624	NA	chemokine (C-C motif) ligand 2 [Source:MGI Symbol;Acc:MGI:98259]	0.223182	3.84483	2.64625	0.712546	0.0001	0.605132	5.09514	2.34912	up
ko05164	Influenza A	8.20408e-10	ENSMUSG00000036594	H2-Aa	K06752	NA	histocompatibility 2, class II antigen A, alpha [Source:MGI Symbol;Acc:MGI:95895]	14.0991	103.868	63.3023	9.4901	8.5502	9.15223	6.66614	2.73685	up
ko05164	Influenza A	8.20408e-10	ENSMUSG00000037405	Icam1	K06490	NA	intercellular adhesion molecule 1 [Source:MGI Symbol;Acc:MGI:96392]	2.72823	8.44224	6.56168	2.88153	2.49557	2.53179	2.24205	1.16482	up
ko05164	Influenza A	8.20408e-10	ENSMUSG00000037548	H2-DMb2	K06752	NA	histocompatibility 2, class II, locus Mb2 [Source:MGI Symbol;Acc:MGI:95923]	0.282426	3.51574	2.50233	0.4497	0.232608	0.288867	6.4875	2.69766	up
ko05164	Influenza A	8.20408e-10	ENSMUSG00000037649	H2-DMa	K06752	NA	histocompatibility 2, class II, locus DMa [Source:MGI Symbol;Acc:MGI:95921]	1.76129	12.5938	5.68891	1.46934	1.53644	1.19579	4.77061	2.25417	up
ko05164	Influenza A	8.20408e-10	ENSMUSG00000039304	Tnfsf10	K04721	NA	tumor necrosis factor (ligand) superfamily, member 10 [Source:MGI Symbol;Acc:MGI:107414]	1.92099	6.52896	6.26043	1.18816	1.31415	1.34913	3.81945	1.93336	up
ko05164	Influenza A	8.20408e-10	ENSMUSG00000040033	Stat2	K11221	NA	signal transducer and activator of transcription 2 [Source:MGI Symbol;Acc:MGI:103039]	6.48067	20.322	12.8813	6.14178	6.78328	6.75252	2.01671	1.012	up
ko05164	Influenza A	8.20408e-10	ENSMUSG00000041538	H2-Ob	K06752	NA	histocompatibility 2, O region beta locus [Source:MGI Symbol;Acc:MGI:95925]	0.0480017	0.358031	0.337186	0.0460795	0.0609524	0.12824	3.15897	1.65946	up
ko05164	Influenza A	8.20408e-10	ENSMUSG00000044583	Tlr7	K05404	NA	toll-like receptor 7 [Source:MGI Symbol;Acc:MGI:2176882]	0.313009	1.00243	0.847503	0.276777	0.319792	0.277373	2.47492	1.30738	up
ko05164	Influenza A	8.20408e-10	ENSMUSG00000052776	Oas1a	K14216	EC:2.7.7.84	2'-5' oligoadenylate synthetase 1A [Source:MGI Symbol;Acc:MGI:2180860]	8.08931	14.0774	16.7581	5.15767	6.10385	7.09217	2.12082	1.08462	up
ko05164	Influenza A	8.20408e-10	ENSMUSG00000060586	H2-Eb1	K06752	NA	histocompatibility 2, class II antigen E beta [Source:MGI Symbol;Acc:MGI:95901]	13.3398	83.2035	50.8424	9.73046	10.1404	9.65525	4.9917	2.31953	up
ko05164	Influenza A	8.20408e-10	ENSMUSG00000066861	Oas1g	NA	NA	2'-5' oligoadenylate synthetase 1G [Source:MGI Symbol;Acc:MGI:97429]	2.53321	4.87255	5.07018	1.30785	1.32443	1.87886	2.76559	1.46759	up
ko05164	Influenza A	8.20408e-10	ENSMUSG00000073421	H2-Ab1	K06752	NA	histocompatibility 2, class II antigen A, beta 1 [Source:MGI Symbol;Acc:MGI:103070]	14.7528	114.95	73.3099	7.57581	8.61874	10.8019	7.51999	2.91073	up
ko05164	Influenza A	8.20408e-10	ENSMUSG00000079547	H2-DMb1	K06752	NA	histocompatibility 2, class II, locus Mb1 [Source:MGI Symbol;Acc:MGI:95922]	3.50305	18.9008	13.2081	3.20603	2.67835	2.98971	4.01303	2.00469	up
ko05165	Human papillomavirus infection	0.0494382	ENSMUSG00000001750	Tcirg1	K02154	NA	T cell, immune regulator 1, ATPase, H+ transporting, lysosomal V0 protein A3 [Source:MGI Symbol;Acc:MGI:1350931]	4.46658	12.1346	10.0938	4.01828	4.82653	4.26963	2.03554	1.02541	up
ko05165	Human papillomavirus infection	0.0494382	ENSMUSG00000002325	Irf9	K04693	NA	interferon regulatory factor 9 [Source:MGI Symbol;Acc:MGI:107587]	8.28776	21.3508	11.498	6.54934	6.4595	6.85695	2.07072	1.05013	up
ko05165	Human papillomavirus infection	0.0494382	ENSMUSG00000016206	H2-M3	K06751	NA	histocompatibility 2, M region locus 3 [Source:MGI Symbol;Acc:MGI:95915]	2.56798	10.9136	7.0046	2.0314	2.26817	1.83937	3.33708	1.73859	up
ko05165	Human papillomavirus infection	0.0494382	ENSMUSG00000016283	H2-M2	K06751	NA	histocompatibility 2, M region locus 2 [Source:MGI Symbol;Acc:MGI:95914]	0.0416261	11.9525	10.7114	0.0566834	0.131714	0.031023	103.48	6.6932	up
ko05165	Human papillomavirus infection	0.0494382	ENSMUSG00000023341	Mx2	K14754	NA	MX dynamin-like GTPase 2 [Source:MGI Symbol;Acc:MGI:97244]	0.588101	1.71406	1.94715	0.441192	0.746367	0.58546	2.39665	1.26102	up
ko05165	Human papillomavirus infection	0.0494382	ENSMUSG00000026104	Stat1	K11220	NA	signal transducer and activator of transcription 1 [Source:MGI Symbol;Acc:MGI:103063]	11.0882	73.6125	37.3222	7.76406	8.4584	8.4606	4.94359	2.30556	up
ko05165	Human papillomavirus infection	0.0494382	ENSMUSG00000028238	Atp6v0d2	K02146	NA	ATPase, H+ transporting, lysosomal V0 subunit D2 [Source:MGI Symbol;Acc:MGI:1924415]	0.407308	7.28373	6.79821	0.691064	0.638544	0.657119	7.29303	2.86652	up
ko05165	Human papillomavirus infection	0.0494382	ENSMUSG00000035692	Isg15	K12159	NA	ISG15 ubiquitin-like modifier [Source:MGI Symbol;Acc:MGI:1855694]	55.2463	76.3176	101.279	28.6712	34.3903	41.7918	2.22066	1.15099	up
ko05165	Human papillomavirus infection	0.0494382	ENSMUSG00000035929	H2-Q4	K06751	NA	histocompatibility 2, Q region locus 4 [Source:MGI Symbol;Acc:MGI:95933]	16.3465	149.482	81.0163	8.81942	8.20424	11.9277	8.52618	3.0919	up
ko05165	Human papillomavirus infection	0.0494382	ENSMUSG00000040033	Stat2	K11221	NA	signal transducer and activator of transcription 2 [Source:MGI Symbol;Acc:MGI:103039]	6.48067	20.322	12.8813	6.14178	6.78328	6.75252	2.01671	1.012	up
ko05165	Human papillomavirus infection	0.0494382	ENSMUSG00000040152	Thbs1	K16857	NA	thrombospondin 1 [Source:MGI Symbol;Acc:MGI:98737]	19.1877	38.9767	28.1871	14.8974	16.3782	11.5924	2.01436	1.01032	up
ko05165	Human papillomavirus infection	0.0494382	ENSMUSG00000053835	H2-T24	K06751	NA	histocompatibility 2, T region locus 24 [Source:MGI Symbol;Acc:MGI:95958]	1.07535	3.86426	2.91976	0.642367	1.34366	0.967324	2.66117	1.41206	up
ko05165	Human papillomavirus infection	0.0494382	ENSMUSG00000056116	H2-T22	K06751	NA	histocompatibility 2, T region locus 22 [Source:MGI Symbol;Acc:MGI:95956]	10.3356	33.0527	25.3663	7.0642	7.40587	9.02786	2.92598	1.54892	up
ko05165	Human papillomavirus infection	0.0494382	ENSMUSG00000060550	H2-Q7	K06751	NA	histocompatibility 2, Q region locus 7 [Source:MGI Symbol;Acc:MGI:95936]	5.33829	85.1423	40.9243	2.425	1.55273	2.98349	18.8767	4.23853	up
ko05165	Human papillomavirus infection	0.0494382	ENSMUSG00000061232	H2-K1	K06751	NA	histocompatibility 2, K1, K region [Source:MGI Symbol;Acc:MGI:95904]	47.0591	274.003	166.218	37.1264	28.3173	33.4482	4.92739	2.30082	up
ko05165	Human papillomavirus infection	0.0494382	ENSMUSG00000067212	H2-T23	K06751	NA	histocompatibility 2, T region locus 23 [Source:MGI Symbol;Acc:MGI:95957]	12.188	53.0381	32.3601	8.04703	10.3193	12.2534	3.18704	1.67222	up
ko05165	Human papillomavirus infection	0.0494382	ENSMUSG00000073409	H2-Q6	K06751	NA	histocompatibility 2, Q region locus 6 [Source:MGI Symbol;Acc:MGI:95935]	10.4234	179.744	87.0727	4.80257	3.6179	6.28472	18.8532	4.23674	up
ko05165	Human papillomavirus infection	0.0494382	ENSMUSG00000073411	H2-D1	K06751	NA	histocompatibility 2, D region locus 1 [Source:MGI Symbol;Acc:MGI:95896]	112.696	559.026	354.824	81.8308	76.1406	99.9095	3.9807	1.99302	up
ko05165	Human papillomavirus infection	0.0494382	ENSMUSG00000079492	Gm11127	K06751	NA	predicted gene 11127 [Source:MGI Symbol;Acc:MGI:3779381]	0.0001	1.99177	1.24103	0.139003	0.226025	0.0001	8.85416	3.14635	up
ko05165	Human papillomavirus infection	0.0494382	ENSMUSG00000091705	H2-Q2	K06751	NA	histocompatibility 2, Q region locus 2 [Source:MGI Symbol;Acc:MGI:95931]	0.190716	4.4113	2.12864	0.1684	0.159545	0.287293	10.9399	3.45153	up
ko05166	Human T-cell leukemia virus 1 infection	1.75043e-11	ENSMUSG00000000290	Itgb2	K06464	NA	integrin beta 2 [Source:MGI Symbol;Acc:MGI:96611]	1.72463	19.6299	13.4	1.7982	1.61901	1.61953	6.9002	2.78664	up
ko05166	Human T-cell leukemia virus 1 infection	1.75043e-11	ENSMUSG00000000409	Lck	K05856	EC:2.7.10.2	lymphocyte protein tyrosine kinase [Source:MGI Symbol;Acc:MGI:96756]	0.206276	3.20464	2.5453	0.321293	0.253536	0.347575	6.45728	2.69093	up
ko05166	Human T-cell leukemia virus 1 infection	1.75043e-11	ENSMUSG00000002033	Cd3g	K06452	NA	CD3 antigen, gamma polypeptide [Source:MGI Symbol;Acc:MGI:88333]	0.186827	2.59816	1.67896	0.151015	0.0001	0.218382	12.0811	3.59468	up
ko05166	Human T-cell leukemia virus 1 infection	1.75043e-11	ENSMUSG00000002111	Spi1	K09438	NA	spleen focus forming virus (SFFV) proviral integration oncogene [Source:MGI Symbol;Acc:MGI:98282]	1.06846	4.33909	3.53809	0.892757	0.575726	1.02165	3.59243	1.84496	up
ko05166	Human T-cell leukemia virus 1 infection	1.75043e-11	ENSMUSG00000016206	H2-M3	K06751	NA	histocompatibility 2, M region locus 3 [Source:MGI Symbol;Acc:MGI:95915]	2.56798	10.9136	7.0046	2.0314	2.26817	1.83937	3.33708	1.73859	up
ko05166	Human T-cell leukemia virus 1 infection	1.75043e-11	ENSMUSG00000016283	H2-M2	K06751	NA	histocompatibility 2, M region locus 2 [Source:MGI Symbol;Acc:MGI:95914]	0.0416261	11.9525	10.7114	0.0566834	0.131714	0.031023	103.48	6.6932	up
ko05166	Human T-cell leukemia virus 1 infection	1.75043e-11	ENSMUSG00000023274	Cd4	K06454	NA	CD4 antigen [Source:MGI Symbol;Acc:MGI:88335]	0.773197	3.54339	2.77965	0.593744	0.7512	0.671833	3.5186	1.815	up
ko05166	Human T-cell leukemia virus 1 infection	1.75043e-11	ENSMUSG00000024334	H2-Oa	K06752	NA	histocompatibility 2, O region alpha locus [Source:MGI Symbol;Acc:MGI:95924]	0.159812	2.30961	0.774346	0.183211	0.223855	0.068153	6.82584	2.77101	up
ko05166	Human T-cell leukemia virus 1 infection	1.75043e-11	ENSMUSG00000030830	Itgal	K05718	NA	integrin alpha L [Source:MGI Symbol;Acc:MGI:96606]	0.233571	2.75044	1.84867	0.185352	0.171787	0.235663	8.15228	3.0272	up
ko05166	Human T-cell leukemia virus 1 infection	1.75043e-11	ENSMUSG00000031304	Il2rg	K05070	NA	interleukin 2 receptor, gamma chain [Source:MGI Symbol;Acc:MGI:96551]	1.05258	8.30491	6.81759	1.13755	1.1016	0.751172	5.40915	2.4354	up
ko05166	Human T-cell leukemia virus 1 infection	1.75043e-11	ENSMUSG00000032093	Cd3e	K06451	NA	CD3 antigen, epsilon polypeptide [Source:MGI Symbol;Acc:MGI:88332]	0.0486546	0.872262	0.776788	0.0372341	0.0001	0.072306	15.4843	3.95274	up
ko05166	Human T-cell leukemia virus 1 infection	1.75043e-11	ENSMUSG00000032094	Cd3d	K06450	NA	CD3 antigen, delta polypeptide [Source:MGI Symbol;Acc:MGI:88331]	0.133188	1.51507	1.02354	0.0001	0.0001	0.0001	8905.98	13.1206	up
ko05166	Human T-cell leukemia virus 1 infection	1.75043e-11	ENSMUSG00000035929	H2-Q4	K06751	NA	histocompatibility 2, Q region locus 4 [Source:MGI Symbol;Acc:MGI:95933]	16.3465	149.482	81.0163	8.81942	8.20424	11.9277	8.52618	3.0919	up
ko05166	Human T-cell leukemia virus 1 infection	1.75043e-11	ENSMUSG00000036594	H2-Aa	K06752	NA	histocompatibility 2, class II antigen A, alpha [Source:MGI Symbol;Acc:MGI:95895]	14.0991	103.868	63.3023	9.4901	8.5502	9.15223	6.66614	2.73685	up
ko05166	Human T-cell leukemia virus 1 infection	1.75043e-11	ENSMUSG00000037405	Icam1	K06490	NA	intercellular adhesion molecule 1 [Source:MGI Symbol;Acc:MGI:96392]	2.72823	8.44224	6.56168	2.88153	2.49557	2.53179	2.24205	1.16482	up
ko05166	Human T-cell leukemia virus 1 infection	1.75043e-11	ENSMUSG00000037548	H2-DMb2	K06752	NA	histocompatibility 2, class II, locus Mb2 [Source:MGI Symbol;Acc:MGI:95923]	0.282426	3.51574	2.50233	0.4497	0.232608	0.288867	6.4875	2.69766	up
ko05166	Human T-cell leukemia virus 1 infection	1.75043e-11	ENSMUSG00000037649	H2-DMa	K06752	NA	histocompatibility 2, class II, locus DMa [Source:MGI Symbol;Acc:MGI:95921]	1.76129	12.5938	5.68891	1.46934	1.53644	1.19579	4.77061	2.25417	up
ko05166	Human T-cell leukemia virus 1 infection	1.75043e-11	ENSMUSG00000037868	Egr2	K12496	NA	early growth response 2 [Source:MGI Symbol;Acc:MGI:95296]	0.338615	0.376352	0.470987	0.244093	0.068435	0.143659	2.59971	1.37835	up
ko05166	Human T-cell leukemia virus 1 infection	1.75043e-11	ENSMUSG00000038418	Egr1	K09203	NA	early growth response 1 [Source:MGI Symbol;Acc:MGI:95295]	14.1559	8.37011	8.64603	5.03277	5.51788	4.75948	2.03604	1.02577	up
ko05166	Human T-cell leukemia virus 1 infection	1.75043e-11	ENSMUSG00000041538	H2-Ob	K06752	NA	histocompatibility 2, O region beta locus [Source:MGI Symbol;Acc:MGI:95925]	0.0480017	0.358031	0.337186	0.0460795	0.0609524	0.12824	3.15897	1.65946	up
ko05166	Human T-cell leukemia virus 1 infection	1.75043e-11	ENSMUSG00000053835	H2-T24	K06751	NA	histocompatibility 2, T region locus 24 [Source:MGI Symbol;Acc:MGI:95958]	1.07535	3.86426	2.91976	0.642367	1.34366	0.967324	2.66117	1.41206	up
ko05166	Human T-cell leukemia virus 1 infection	1.75043e-11	ENSMUSG00000056116	H2-T22	K06751	NA	histocompatibility 2, T region locus 22 [Source:MGI Symbol;Acc:MGI:95956]	10.3356	33.0527	25.3663	7.0642	7.40587	9.02786	2.92598	1.54892	up
ko05166	Human T-cell leukemia virus 1 infection	1.75043e-11	ENSMUSG00000060550	H2-Q7	K06751	NA	histocompatibility 2, Q region locus 7 [Source:MGI Symbol;Acc:MGI:95936]	5.33829	85.1423	40.9243	2.425	1.55273	2.98349	18.8767	4.23853	up
ko05166	Human T-cell leukemia virus 1 infection	1.75043e-11	ENSMUSG00000060586	H2-Eb1	K06752	NA	histocompatibility 2, class II antigen E beta [Source:MGI Symbol;Acc:MGI:95901]	13.3398	83.2035	50.8424	9.73046	10.1404	9.65525	4.9917	2.31953	up
ko05166	Human T-cell leukemia virus 1 infection	1.75043e-11	ENSMUSG00000060802	B2m	K08055	NA	beta-2 microglobulin [Source:MGI Symbol;Acc:MGI:88127]	354.666	1451.96	1135.1	241.157	198.87	290.623	4.02618	2.00941	up
ko05166	Human T-cell leukemia virus 1 infection	1.75043e-11	ENSMUSG00000061232	H2-K1	K06751	NA	histocompatibility 2, K1, K region [Source:MGI Symbol;Acc:MGI:95904]	47.0591	274.003	166.218	37.1264	28.3173	33.4482	4.92739	2.30082	up
ko05166	Human T-cell leukemia virus 1 infection	1.75043e-11	ENSMUSG00000067212	H2-T23	K06751	NA	histocompatibility 2, T region locus 23 [Source:MGI Symbol;Acc:MGI:95957]	12.188	53.0381	32.3601	8.04703	10.3193	12.2534	3.18704	1.67222	up
ko05166	Human T-cell leukemia virus 1 infection	1.75043e-11	ENSMUSG00000068227	Il2rb	K05069	NA	interleukin 2 receptor, beta chain [Source:MGI Symbol;Acc:MGI:96550]	0.0592903	2.25436	1.69647	0.196868	0.178221	0.157383	7.53115	2.91287	up
ko05166	Human T-cell leukemia virus 1 infection	1.75043e-11	ENSMUSG00000073409	H2-Q6	K06751	NA	histocompatibility 2, Q region locus 6 [Source:MGI Symbol;Acc:MGI:95935]	10.4234	179.744	87.0727	4.80257	3.6179	6.28472	18.8532	4.23674	up
ko05166	Human T-cell leukemia virus 1 infection	1.75043e-11	ENSMUSG00000073411	H2-D1	K06751	NA	histocompatibility 2, D region locus 1 [Source:MGI Symbol;Acc:MGI:95896]	112.696	559.026	354.824	81.8308	76.1406	99.9095	3.9807	1.99302	up
ko05166	Human T-cell leukemia virus 1 infection	1.75043e-11	ENSMUSG00000073421	H2-Ab1	K06752	NA	histocompatibility 2, class II antigen A, beta 1 [Source:MGI Symbol;Acc:MGI:103070]	14.7528	114.95	73.3099	7.57581	8.61874	10.8019	7.51999	2.91073	up
ko05166	Human T-cell leukemia virus 1 infection	1.75043e-11	ENSMUSG00000079492	Gm11127	K06751	NA	predicted gene 11127 [Source:MGI Symbol;Acc:MGI:3779381]	0.0001	1.99177	1.24103	0.139003	0.226025	0.0001	8.85416	3.14635	up
ko05166	Human T-cell leukemia virus 1 infection	1.75043e-11	ENSMUSG00000079547	H2-DMb1	K06752	NA	histocompatibility 2, class II, locus Mb1 [Source:MGI Symbol;Acc:MGI:95922]	3.50305	18.9008	13.2081	3.20603	2.67835	2.98971	4.01303	2.00469	up
ko05166	Human T-cell leukemia virus 1 infection	1.75043e-11	ENSMUSG00000091705	H2-Q2	K06751	NA	histocompatibility 2, Q region locus 2 [Source:MGI Symbol;Acc:MGI:95931]	0.190716	4.4113	2.12864	0.1684	0.159545	0.287293	10.9399	3.45153	up
ko05167	Kaposi sarcoma-associated herpesvirus infection	3.64989e-06	ENSMUSG00000002325	Irf9	K04693	NA	interferon regulatory factor 9 [Source:MGI Symbol;Acc:MGI:107587]	8.28776	21.3508	11.498	6.54934	6.4595	6.85695	2.07072	1.05013	up
ko05167	Kaposi sarcoma-associated herpesvirus infection	3.64989e-06	ENSMUSG00000003283	Hck	K08893	EC:2.7.10.2	hemopoietic cell kinase [Source:MGI Symbol;Acc:MGI:96052]	1.15154	6.00078	3.63665	0.838032	1.06979	0.916004	3.82069	1.93383	up
ko05167	Kaposi sarcoma-associated herpesvirus infection	3.64989e-06	ENSMUSG00000016206	H2-M3	K06751	NA	histocompatibility 2, M region locus 3 [Source:MGI Symbol;Acc:MGI:95915]	2.56798	10.9136	7.0046	2.0314	2.26817	1.83937	3.33708	1.73859	up
ko05167	Kaposi sarcoma-associated herpesvirus infection	3.64989e-06	ENSMUSG00000016283	H2-M2	K06751	NA	histocompatibility 2, M region locus 2 [Source:MGI Symbol;Acc:MGI:95914]	0.0416261	11.9525	10.7114	0.0566834	0.131714	0.031023	103.48	6.6932	up
ko05167	Kaposi sarcoma-associated herpesvirus infection	3.64989e-06	ENSMUSG00000020901	Pik3r5	K21290	NA	phosphoinositide-3-kinase regulatory subunit 5 [Source:MGI Symbol;Acc:MGI:2443588]	0.923951	2.37742	2.40064	0.776917	1.12653	0.921273	2.01861	1.01336	up
ko05167	Kaposi sarcoma-associated herpesvirus infection	3.64989e-06	ENSMUSG00000022901	Cd86	K05413	NA	CD86 antigen [Source:MGI Symbol;Acc:MGI:101773]	0.495862	1.70739	1.23717	0.215317	0.347881	0.403234	3.55992	1.83185	up
ko05167	Kaposi sarcoma-associated herpesvirus infection	3.64989e-06	ENSMUSG00000024164	C3	K03990	NA	complement component 3 [Source:MGI Symbol;Acc:MGI:88227]	4.82105	26.5392	22.37	9.31649	3.83264	10.0646	2.31459	1.21076	up
ko05167	Kaposi sarcoma-associated herpesvirus infection	3.64989e-06	ENSMUSG00000025498	Irf7	K09447	NA	interferon regulatory factor 7 [Source:MGI Symbol;Acc:MGI:1859212]	8.7859	15.1616	13.1639	5.94937	5.38829	6.41272	2.09074	1.06401	up
ko05167	Kaposi sarcoma-associated herpesvirus infection	3.64989e-06	ENSMUSG00000026104	Stat1	K11220	NA	signal transducer and activator of transcription 1 [Source:MGI Symbol;Acc:MGI:103063]	11.0882	73.6125	37.3222	7.76406	8.4584	8.4606	4.94359	2.30556	up
ko05167	Kaposi sarcoma-associated herpesvirus infection	3.64989e-06	ENSMUSG00000035929	H2-Q4	K06751	NA	histocompatibility 2, Q region locus 4 [Source:MGI Symbol;Acc:MGI:95933]	16.3465	149.482	81.0163	8.81942	8.20424	11.9277	8.52618	3.0919	up
ko05167	Kaposi sarcoma-associated herpesvirus infection	3.64989e-06	ENSMUSG00000037405	Icam1	K06490	NA	intercellular adhesion molecule 1 [Source:MGI Symbol;Acc:MGI:96392]	2.72823	8.44224	6.56168	2.88153	2.49557	2.53179	2.24205	1.16482	up
ko05167	Kaposi sarcoma-associated herpesvirus infection	3.64989e-06	ENSMUSG00000040033	Stat2	K11221	NA	signal transducer and activator of transcription 2 [Source:MGI Symbol;Acc:MGI:103039]	6.48067	20.322	12.8813	6.14178	6.78328	6.75252	2.01671	1.012	up
ko05167	Kaposi sarcoma-associated herpesvirus infection	3.64989e-06	ENSMUSG00000053835	H2-T24	K06751	NA	histocompatibility 2, T region locus 24 [Source:MGI Symbol;Acc:MGI:95958]	1.07535	3.86426	2.91976	0.642367	1.34366	0.967324	2.66117	1.41206	up
ko05167	Kaposi sarcoma-associated herpesvirus infection	3.64989e-06	ENSMUSG00000056116	H2-T22	K06751	NA	histocompatibility 2, T region locus 22 [Source:MGI Symbol;Acc:MGI:95956]	10.3356	33.0527	25.3663	7.0642	7.40587	9.02786	2.92598	1.54892	up
ko05167	Kaposi sarcoma-associated herpesvirus infection	3.64989e-06	ENSMUSG00000058427	Cxcl2	K05505	NA	chemokine (C-X-C motif) ligand 2 [Source:MGI Symbol;Acc:MGI:1340094]	0.457169	0.325849	0.402148	0.983157	1.19197	0.824491	0.395106	-1.33969	down
ko05167	Kaposi sarcoma-associated herpesvirus infection	3.64989e-06	ENSMUSG00000060550	H2-Q7	K06751	NA	histocompatibility 2, Q region locus 7 [Source:MGI Symbol;Acc:MGI:95936]	5.33829	85.1423	40.9243	2.425	1.55273	2.98349	18.8767	4.23853	up
ko05167	Kaposi sarcoma-associated herpesvirus infection	3.64989e-06	ENSMUSG00000061232	H2-K1	K06751	NA	histocompatibility 2, K1, K region [Source:MGI Symbol;Acc:MGI:95904]	47.0591	274.003	166.218	37.1264	28.3173	33.4482	4.92739	2.30082	up
ko05167	Kaposi sarcoma-associated herpesvirus infection	3.64989e-06	ENSMUSG00000067212	H2-T23	K06751	NA	histocompatibility 2, T region locus 23 [Source:MGI Symbol;Acc:MGI:95957]	12.188	53.0381	32.3601	8.04703	10.3193	12.2534	3.18704	1.67222	up
ko05167	Kaposi sarcoma-associated herpesvirus infection	3.64989e-06	ENSMUSG00000073409	H2-Q6	K06751	NA	histocompatibility 2, Q region locus 6 [Source:MGI Symbol;Acc:MGI:95935]	10.4234	179.744	87.0727	4.80257	3.6179	6.28472	18.8532	4.23674	up
ko05167	Kaposi sarcoma-associated herpesvirus infection	3.64989e-06	ENSMUSG00000073411	H2-D1	K06751	NA	histocompatibility 2, D region locus 1 [Source:MGI Symbol;Acc:MGI:95896]	112.696	559.026	354.824	81.8308	76.1406	99.9095	3.9807	1.99302	up
ko05167	Kaposi sarcoma-associated herpesvirus infection	3.64989e-06	ENSMUSG00000079227	Ccr5	K04180	NA	chemokine (C-C motif) receptor 5 [Source:MGI Symbol;Acc:MGI:107182]	0.181476	0.625136	0.912853	0.119746	0.226302	0.216689	3.05554	1.61143	up
ko05167	Kaposi sarcoma-associated herpesvirus infection	3.64989e-06	ENSMUSG00000079492	Gm11127	K06751	NA	predicted gene 11127 [Source:MGI Symbol;Acc:MGI:3779381]	0.0001	1.99177	1.24103	0.139003	0.226025	0.0001	8.85416	3.14635	up
ko05167	Kaposi sarcoma-associated herpesvirus infection	3.64989e-06	ENSMUSG00000091705	H2-Q2	K06751	NA	histocompatibility 2, Q region locus 2 [Source:MGI Symbol;Acc:MGI:95931]	0.190716	4.4113	2.12864	0.1684	0.159545	0.287293	10.9399	3.45153	up
ko05168	Herpes simplex virus 1 infection	3.48424e-10	ENSMUSG00000002325	Irf9	K04693	NA	interferon regulatory factor 9 [Source:MGI Symbol;Acc:MGI:107587]	8.28776	21.3508	11.498	6.54934	6.4595	6.85695	2.07072	1.05013	up
ko05168	Herpes simplex virus 1 infection	3.48424e-10	ENSMUSG00000016206	H2-M3	K06751	NA	histocompatibility 2, M region locus 3 [Source:MGI Symbol;Acc:MGI:95915]	2.56798	10.9136	7.0046	2.0314	2.26817	1.83937	3.33708	1.73859	up
ko05168	Herpes simplex virus 1 infection	3.48424e-10	ENSMUSG00000016283	H2-M2	K06751	NA	histocompatibility 2, M region locus 2 [Source:MGI Symbol;Acc:MGI:95914]	0.0416261	11.9525	10.7114	0.0566834	0.131714	0.031023	103.48	6.6932	up
ko05168	Herpes simplex virus 1 infection	3.48424e-10	ENSMUSG00000024164	C3	K03990	NA	complement component 3 [Source:MGI Symbol;Acc:MGI:88227]	4.82105	26.5392	22.37	9.31649	3.83264	10.0646	2.31459	1.21076	up
ko05168	Herpes simplex virus 1 infection	3.48424e-10	ENSMUSG00000024334	H2-Oa	K06752	NA	histocompatibility 2, O region alpha locus [Source:MGI Symbol;Acc:MGI:95924]	0.159812	2.30961	0.774346	0.183211	0.223855	0.068153	6.82584	2.77101	up
ko05168	Herpes simplex virus 1 infection	3.48424e-10	ENSMUSG00000024339	Tap2	NA	NA	transporter 2, ATP-binding cassette, sub-family B (MDR/TAP) [Source:MGI Symbol;Acc:MGI:98484]	8.61259	27.6046	20.1039	6.35199	5.26869	7.29298	2.9778	1.57425	up
ko05168	Herpes simplex virus 1 infection	3.48424e-10	ENSMUSG00000024349	Sting1	K12654	NA	stimulator of interferon response cGAMP interactor 1 [Source:MGI Symbol;Acc:MGI:1919762]	1.79512	4.34556	3.06848	1.18644	1.19545	1.22597	2.55253	1.35193	up
ko05168	Herpes simplex virus 1 infection	3.48424e-10	ENSMUSG00000024610	Cd74	K06505	NA	CD74 antigen (invariant polypeptide of major histocompatibility complex, class II antigen-associated) [Source:MGI Symbol;Acc:MGI:96534]	53.0574	441.685	276.092	33.0143	33.9572	34.6198	7.5876	2.92364	up
ko05168	Herpes simplex virus 1 infection	3.48424e-10	ENSMUSG00000025498	Irf7	K09447	NA	interferon regulatory factor 7 [Source:MGI Symbol;Acc:MGI:1859212]	8.7859	15.1616	13.1639	5.94937	5.38829	6.41272	2.09074	1.06401	up
ko05168	Herpes simplex virus 1 infection	3.48424e-10	ENSMUSG00000026104	Stat1	K11220	NA	signal transducer and activator of transcription 1 [Source:MGI Symbol;Acc:MGI:103063]	11.0882	73.6125	37.3222	7.76406	8.4584	8.4606	4.94359	2.30556	up
ko05168	Herpes simplex virus 1 infection	3.48424e-10	ENSMUSG00000026222	Sp100	K15413	NA	nuclear antigen Sp100 [Source:MGI Symbol;Acc:MGI:109561]	3.30185	5.80733	6.81285	2.55017	2.05203	3.01113	2.09133	1.06442	up
ko05168	Herpes simplex virus 1 infection	3.48424e-10	ENSMUSG00000026928	Card9	K12794	NA	caspase recruitment domain family, member 9 [Source:MGI Symbol;Acc:MGI:2685628]	0.551201	1.76554	1.85391	0.555155	0.967908	0.448889	2.11499	1.08065	up
ko05168	Herpes simplex virus 1 infection	3.48424e-10	ENSMUSG00000027995	Tlr2	NA	NA	toll-like receptor 2 [Source:MGI Symbol;Acc:MGI:1346060]	1.33098	4.22529	3.55417	1.1552	1.60966	1.45206	2.16045	1.11133	up
ko05168	Herpes simplex virus 1 infection	3.48424e-10	ENSMUSG00000029605	Oas1b	NA	NA	2'-5' oligoadenylate synthetase 1B [Source:MGI Symbol;Acc:MGI:97430]	3.14535	9.28422	5.31935	2.12962	2.33831	3.31039	2.28184	1.1902	up
ko05168	Herpes simplex virus 1 infection	3.48424e-10	ENSMUSG00000032661	Oas3	K14216	EC:2.7.7.84	2'-5' oligoadenylate synthetase 3 [Source:MGI Symbol;Acc:MGI:2180850]	3.62262	5.14231	6.81962	2.18427	2.06672	2.98883	2.15262	1.10609	up
ko05168	Herpes simplex virus 1 infection	3.48424e-10	ENSMUSG00000035042	Ccl5	K12499	NA	chemokine (C-C motif) ligand 5 [Source:MGI Symbol;Acc:MGI:98262]	1.25731	26.6945	12.5403	0.821283	0.385608	1.48834	15.0236	3.90916	up
ko05168	Herpes simplex virus 1 infection	3.48424e-10	ENSMUSG00000035385	Ccl2	K14624	NA	chemokine (C-C motif) ligand 2 [Source:MGI Symbol;Acc:MGI:98259]	0.223182	3.84483	2.64625	0.712546	0.0001	0.605132	5.09514	2.34912	up
ko05168	Herpes simplex virus 1 infection	3.48424e-10	ENSMUSG00000035929	H2-Q4	K06751	NA	histocompatibility 2, Q region locus 4 [Source:MGI Symbol;Acc:MGI:95933]	16.3465	149.482	81.0163	8.81942	8.20424	11.9277	8.52618	3.0919	up
ko05168	Herpes simplex virus 1 infection	3.48424e-10	ENSMUSG00000036594	H2-Aa	K06752	NA	histocompatibility 2, class II antigen A, alpha [Source:MGI Symbol;Acc:MGI:95895]	14.0991	103.868	63.3023	9.4901	8.5502	9.15223	6.66614	2.73685	up
ko05168	Herpes simplex virus 1 infection	3.48424e-10	ENSMUSG00000037321	Tap1	NA	NA	transporter 1, ATP-binding cassette, sub-family B (MDR/TAP) [Source:MGI Symbol;Acc:MGI:98483]	5.00638	29.1901	13.616	2.19036	3.01918	2.95162	5.85854	2.55054	up
ko05168	Herpes simplex virus 1 infection	3.48424e-10	ENSMUSG00000037548	H2-DMb2	K06752	NA	histocompatibility 2, class II, locus Mb2 [Source:MGI Symbol;Acc:MGI:95923]	0.282426	3.51574	2.50233	0.4497	0.232608	0.288867	6.4875	2.69766	up
ko05168	Herpes simplex virus 1 infection	3.48424e-10	ENSMUSG00000037649	H2-DMa	K06752	NA	histocompatibility 2, class II, locus DMa [Source:MGI Symbol;Acc:MGI:95921]	1.76129	12.5938	5.68891	1.46934	1.53644	1.19579	4.77061	2.25417	up
ko05168	Herpes simplex virus 1 infection	3.48424e-10	ENSMUSG00000040033	Stat2	K11221	NA	signal transducer and activator of transcription 2 [Source:MGI Symbol;Acc:MGI:103039]	6.48067	20.322	12.8813	6.14178	6.78328	6.75252	2.01671	1.012	up
ko05168	Herpes simplex virus 1 infection	3.48424e-10	ENSMUSG00000041538	H2-Ob	K06752	NA	histocompatibility 2, O region beta locus [Source:MGI Symbol;Acc:MGI:95925]	0.0480017	0.358031	0.337186	0.0460795	0.0609524	0.12824	3.15897	1.65946	up
ko05168	Herpes simplex virus 1 infection	3.48424e-10	ENSMUSG00000042333	Tnfrsf14	K05152	NA	tumor necrosis factor receptor superfamily, member 14 (herpesvirus entry mediator) [Source:MGI Symbol;Acc:MGI:2675303]	1.02868	4.53765	3.36854	0.956182	0.765517	1.17196	3.08774	1.62655	up
ko05168	Herpes simplex virus 1 infection	3.48424e-10	ENSMUSG00000045322	Tlr9	K10161	NA	toll-like receptor 9 [Source:MGI Symbol;Acc:MGI:1932389]	0.171868	0.737439	0.595674	0.195949	0.209941	0.080603	3.09353	1.62925	up
ko05168	Herpes simplex virus 1 infection	3.48424e-10	ENSMUSG00000046245	Pilra	K15411	NA	paired immunoglobin-like type 2 receptor alpha [Source:MGI Symbol;Acc:MGI:2450529]	0.207618	1.09077	0.579141	0.151083	0.336935	0.221499	2.6462	1.40392	up
ko05168	Herpes simplex virus 1 infection	3.48424e-10	ENSMUSG00000046718	Bst2	K06731	NA	bone marrow stromal cell antigen 2 [Source:MGI Symbol;Acc:MGI:1916800]	23.0606	81.6889	60.9081	14.4202	14.4139	16.3467	3.66654	1.87442	up
ko05168	Herpes simplex virus 1 infection	3.48424e-10	ENSMUSG00000052776	Oas1a	K14216	EC:2.7.7.84	2'-5' oligoadenylate synthetase 1A [Source:MGI Symbol;Acc:MGI:2180860]	8.08931	14.0774	16.7581	5.15767	6.10385	7.09217	2.12082	1.08462	up
ko05168	Herpes simplex virus 1 infection	3.48424e-10	ENSMUSG00000053835	H2-T24	K06751	NA	histocompatibility 2, T region locus 24 [Source:MGI Symbol;Acc:MGI:95958]	1.07535	3.86426	2.91976	0.642367	1.34366	0.967324	2.66117	1.41206	up
ko05168	Herpes simplex virus 1 infection	3.48424e-10	ENSMUSG00000056116	H2-T22	K06751	NA	histocompatibility 2, T region locus 22 [Source:MGI Symbol;Acc:MGI:95956]	10.3356	33.0527	25.3663	7.0642	7.40587	9.02786	2.92598	1.54892	up
ko05168	Herpes simplex virus 1 infection	3.48424e-10	ENSMUSG00000060550	H2-Q7	K06751	NA	histocompatibility 2, Q region locus 7 [Source:MGI Symbol;Acc:MGI:95936]	5.33829	85.1423	40.9243	2.425	1.55273	2.98349	18.8767	4.23853	up
ko05168	Herpes simplex virus 1 infection	3.48424e-10	ENSMUSG00000060586	H2-Eb1	K06752	NA	histocompatibility 2, class II antigen E beta [Source:MGI Symbol;Acc:MGI:95901]	13.3398	83.2035	50.8424	9.73046	10.1404	9.65525	4.9917	2.31953	up
ko05168	Herpes simplex virus 1 infection	3.48424e-10	ENSMUSG00000060802	B2m	K08055	NA	beta-2 microglobulin [Source:MGI Symbol;Acc:MGI:88127]	354.666	1451.96	1135.1	241.157	198.87	290.623	4.02618	2.00941	up
ko05168	Herpes simplex virus 1 infection	3.48424e-10	ENSMUSG00000061232	H2-K1	K06751	NA	histocompatibility 2, K1, K region [Source:MGI Symbol;Acc:MGI:95904]	47.0591	274.003	166.218	37.1264	28.3173	33.4482	4.92739	2.30082	up
ko05168	Herpes simplex virus 1 infection	3.48424e-10	ENSMUSG00000062861	Zfp28	K09228	NA	zinc finger protein 28 [Source:MGI Symbol;Acc:MGI:99175]	0.987979	0.909725	0.635632	2.08418	2.57489	0.85705	0.459261	-1.12261	down
ko05168	Herpes simplex virus 1 infection	3.48424e-10	ENSMUSG00000066861	Oas1g	NA	NA	2'-5' oligoadenylate synthetase 1G [Source:MGI Symbol;Acc:MGI:97429]	2.53321	4.87255	5.07018	1.30785	1.32443	1.87886	2.76559	1.46759	up
ko05168	Herpes simplex virus 1 infection	3.48424e-10	ENSMUSG00000067212	H2-T23	K06751	NA	histocompatibility 2, T region locus 23 [Source:MGI Symbol;Acc:MGI:95957]	12.188	53.0381	32.3601	8.04703	10.3193	12.2534	3.18704	1.67222	up
ko05168	Herpes simplex virus 1 infection	3.48424e-10	ENSMUSG00000073409	H2-Q6	K06751	NA	histocompatibility 2, Q region locus 6 [Source:MGI Symbol;Acc:MGI:95935]	10.4234	179.744	87.0727	4.80257	3.6179	6.28472	18.8532	4.23674	up
ko05168	Herpes simplex virus 1 infection	3.48424e-10	ENSMUSG00000073411	H2-D1	K06751	NA	histocompatibility 2, D region locus 1 [Source:MGI Symbol;Acc:MGI:95896]	112.696	559.026	354.824	81.8308	76.1406	99.9095	3.9807	1.99302	up
ko05168	Herpes simplex virus 1 infection	3.48424e-10	ENSMUSG00000073421	H2-Ab1	K06752	NA	histocompatibility 2, class II antigen A, beta 1 [Source:MGI Symbol;Acc:MGI:103070]	14.7528	114.95	73.3099	7.57581	8.61874	10.8019	7.51999	2.91073	up
ko05168	Herpes simplex virus 1 infection	3.48424e-10	ENSMUSG00000074221	Zfp568	K09228	NA	zinc finger protein 568 [Source:MGI Symbol;Acc:MGI:2142347]	1.99656	1.09478	0.489513	0.763049	0.503348	0.212082	2.42198	1.27619	up
ko05168	Herpes simplex virus 1 infection	3.48424e-10	ENSMUSG00000079492	Gm11127	K06751	NA	predicted gene 11127 [Source:MGI Symbol;Acc:MGI:3779381]	0.0001	1.99177	1.24103	0.139003	0.226025	0.0001	8.85416	3.14635	up
ko05168	Herpes simplex virus 1 infection	3.48424e-10	ENSMUSG00000079547	H2-DMb1	K06752	NA	histocompatibility 2, class II, locus Mb1 [Source:MGI Symbol;Acc:MGI:95922]	3.50305	18.9008	13.2081	3.20603	2.67835	2.98971	4.01303	2.00469	up
ko05168	Herpes simplex virus 1 infection	3.48424e-10	ENSMUSG00000091705	H2-Q2	K06751	NA	histocompatibility 2, Q region locus 2 [Source:MGI Symbol;Acc:MGI:95931]	0.190716	4.4113	2.12864	0.1684	0.159545	0.287293	10.9399	3.45153	up
ko05169	Epstein-Barr virus infection	0	ENSMUSG00000002033	Cd3g	K06452	NA	CD3 antigen, gamma polypeptide [Source:MGI Symbol;Acc:MGI:88333]	0.186827	2.59816	1.67896	0.151015	0.0001	0.218382	12.0811	3.59468	up
ko05169	Epstein-Barr virus infection	0	ENSMUSG00000002325	Irf9	K04693	NA	interferon regulatory factor 9 [Source:MGI Symbol;Acc:MGI:107587]	8.28776	21.3508	11.498	6.54934	6.4595	6.85695	2.07072	1.05013	up
ko05169	Epstein-Barr virus infection	0	ENSMUSG00000005763	Cd247	K06453	NA	CD247 antigen [Source:MGI Symbol;Acc:MGI:88334]	0.0586268	0.371328	0.390597	0.114542	0.107878	0.0742936	2.76547	1.46752	up
ko05169	Epstein-Barr virus infection	0	ENSMUSG00000016206	H2-M3	K06751	NA	histocompatibility 2, M region locus 3 [Source:MGI Symbol;Acc:MGI:95915]	2.56798	10.9136	7.0046	2.0314	2.26817	1.83937	3.33708	1.73859	up
ko05169	Epstein-Barr virus infection	0	ENSMUSG00000016283	H2-M2	K06751	NA	histocompatibility 2, M region locus 2 [Source:MGI Symbol;Acc:MGI:95914]	0.0416261	11.9525	10.7114	0.0566834	0.131714	0.031023	103.48	6.6932	up
ko05169	Epstein-Barr virus infection	0	ENSMUSG00000024334	H2-Oa	K06752	NA	histocompatibility 2, O region alpha locus [Source:MGI Symbol;Acc:MGI:95924]	0.159812	2.30961	0.774346	0.183211	0.223855	0.068153	6.82584	2.77101	up
ko05169	Epstein-Barr virus infection	0	ENSMUSG00000024339	Tap2	NA	NA	transporter 2, ATP-binding cassette, sub-family B (MDR/TAP) [Source:MGI Symbol;Acc:MGI:98484]	8.61259	27.6046	20.1039	6.35199	5.26869	7.29298	2.9778	1.57425	up
ko05169	Epstein-Barr virus infection	0	ENSMUSG00000025498	Irf7	K09447	NA	interferon regulatory factor 7 [Source:MGI Symbol;Acc:MGI:1859212]	8.7859	15.1616	13.1639	5.94937	5.38829	6.41272	2.09074	1.06401	up
ko05169	Epstein-Barr virus infection	0	ENSMUSG00000026104	Stat1	K11220	NA	signal transducer and activator of transcription 1 [Source:MGI Symbol;Acc:MGI:103063]	11.0882	73.6125	37.3222	7.76406	8.4584	8.4606	4.94359	2.30556	up
ko05169	Epstein-Barr virus infection	0	ENSMUSG00000027995	Tlr2	NA	NA	toll-like receptor 2 [Source:MGI Symbol;Acc:MGI:1346060]	1.33098	4.22529	3.55417	1.1552	1.60966	1.45206	2.16045	1.11133	up
ko05169	Epstein-Barr virus infection	0	ENSMUSG00000029605	Oas1b	NA	NA	2'-5' oligoadenylate synthetase 1B [Source:MGI Symbol;Acc:MGI:97430]	3.14535	9.28422	5.31935	2.12962	2.33831	3.31039	2.28184	1.1902	up
ko05169	Epstein-Barr virus infection	0	ENSMUSG00000030830	Itgal	K05718	NA	integrin alpha L [Source:MGI Symbol;Acc:MGI:96606]	0.233571	2.75044	1.84867	0.185352	0.171787	0.235663	8.15228	3.0272	up
ko05169	Epstein-Barr virus infection	0	ENSMUSG00000031264	Btk	K07370	EC:2.7.10.2	Bruton agammaglobulinemia tyrosine kinase [Source:MGI Symbol;Acc:MGI:88216]	0.277843	1.00818	0.866761	0.143197	0.23702	0.203135	3.69036	1.88376	up
ko05169	Epstein-Barr virus infection	0	ENSMUSG00000032093	Cd3e	K06451	NA	CD3 antigen, epsilon polypeptide [Source:MGI Symbol;Acc:MGI:88332]	0.0486546	0.872262	0.776788	0.0372341	0.0001	0.072306	15.4843	3.95274	up
ko05169	Epstein-Barr virus infection	0	ENSMUSG00000032094	Cd3d	K06450	NA	CD3 antigen, delta polypeptide [Source:MGI Symbol;Acc:MGI:88331]	0.133188	1.51507	1.02354	0.0001	0.0001	0.0001	8905.98	13.1206	up
ko05169	Epstein-Barr virus infection	0	ENSMUSG00000032661	Oas3	K14216	EC:2.7.7.84	2'-5' oligoadenylate synthetase 3 [Source:MGI Symbol;Acc:MGI:2180850]	3.62262	5.14231	6.81962	2.18427	2.06672	2.98883	2.15262	1.10609	up
ko05169	Epstein-Barr virus infection	0	ENSMUSG00000034855	Cxcl10	K12671	NA	chemokine (C-X-C motif) ligand 10 [Source:MGI Symbol;Acc:MGI:1352450]	0.716967	7.93117	6.68856	0.391734	1.38439	1.24517	5.07621	2.34375	up
ko05169	Epstein-Barr virus infection	0	ENSMUSG00000035692	Isg15	K12159	NA	ISG15 ubiquitin-like modifier [Source:MGI Symbol;Acc:MGI:1855694]	55.2463	76.3176	101.279	28.6712	34.3903	41.7918	2.22066	1.15099	up
ko05169	Epstein-Barr virus infection	0	ENSMUSG00000035929	H2-Q4	K06751	NA	histocompatibility 2, Q region locus 4 [Source:MGI Symbol;Acc:MGI:95933]	16.3465	149.482	81.0163	8.81942	8.20424	11.9277	8.52618	3.0919	up
ko05169	Epstein-Barr virus infection	0	ENSMUSG00000036594	H2-Aa	K06752	NA	histocompatibility 2, class II antigen A, alpha [Source:MGI Symbol;Acc:MGI:95895]	14.0991	103.868	63.3023	9.4901	8.5502	9.15223	6.66614	2.73685	up
ko05169	Epstein-Barr virus infection	0	ENSMUSG00000037321	Tap1	NA	NA	transporter 1, ATP-binding cassette, sub-family B (MDR/TAP) [Source:MGI Symbol;Acc:MGI:98483]	5.00638	29.1901	13.616	2.19036	3.01918	2.95162	5.85854	2.55054	up
ko05169	Epstein-Barr virus infection	0	ENSMUSG00000037405	Icam1	K06490	NA	intercellular adhesion molecule 1 [Source:MGI Symbol;Acc:MGI:96392]	2.72823	8.44224	6.56168	2.88153	2.49557	2.53179	2.24205	1.16482	up
ko05169	Epstein-Barr virus infection	0	ENSMUSG00000037548	H2-DMb2	K06752	NA	histocompatibility 2, class II, locus Mb2 [Source:MGI Symbol;Acc:MGI:95923]	0.282426	3.51574	2.50233	0.4497	0.232608	0.288867	6.4875	2.69766	up
ko05169	Epstein-Barr virus infection	0	ENSMUSG00000037649	H2-DMa	K06752	NA	histocompatibility 2, class II, locus DMa [Source:MGI Symbol;Acc:MGI:95921]	1.76129	12.5938	5.68891	1.46934	1.53644	1.19579	4.77061	2.25417	up
ko05169	Epstein-Barr virus infection	0	ENSMUSG00000040033	Stat2	K11221	NA	signal transducer and activator of transcription 2 [Source:MGI Symbol;Acc:MGI:103039]	6.48067	20.322	12.8813	6.14178	6.78328	6.75252	2.01671	1.012	up
ko05169	Epstein-Barr virus infection	0	ENSMUSG00000041538	H2-Ob	K06752	NA	histocompatibility 2, O region beta locus [Source:MGI Symbol;Acc:MGI:95925]	0.0480017	0.358031	0.337186	0.0460795	0.0609524	0.12824	3.15897	1.65946	up
ko05169	Epstein-Barr virus infection	0	ENSMUSG00000052776	Oas1a	K14216	EC:2.7.7.84	2'-5' oligoadenylate synthetase 1A [Source:MGI Symbol;Acc:MGI:2180860]	8.08931	14.0774	16.7581	5.15767	6.10385	7.09217	2.12082	1.08462	up
ko05169	Epstein-Barr virus infection	0	ENSMUSG00000053835	H2-T24	K06751	NA	histocompatibility 2, T region locus 24 [Source:MGI Symbol;Acc:MGI:95958]	1.07535	3.86426	2.91976	0.642367	1.34366	0.967324	2.66117	1.41206	up
ko05169	Epstein-Barr virus infection	0	ENSMUSG00000056116	H2-T22	K06751	NA	histocompatibility 2, T region locus 22 [Source:MGI Symbol;Acc:MGI:95956]	10.3356	33.0527	25.3663	7.0642	7.40587	9.02786	2.92598	1.54892	up
ko05169	Epstein-Barr virus infection	0	ENSMUSG00000060550	H2-Q7	K06751	NA	histocompatibility 2, Q region locus 7 [Source:MGI Symbol;Acc:MGI:95936]	5.33829	85.1423	40.9243	2.425	1.55273	2.98349	18.8767	4.23853	up
ko05169	Epstein-Barr virus infection	0	ENSMUSG00000060586	H2-Eb1	K06752	NA	histocompatibility 2, class II antigen E beta [Source:MGI Symbol;Acc:MGI:95901]	13.3398	83.2035	50.8424	9.73046	10.1404	9.65525	4.9917	2.31953	up
ko05169	Epstein-Barr virus infection	0	ENSMUSG00000060802	B2m	K08055	NA	beta-2 microglobulin [Source:MGI Symbol;Acc:MGI:88127]	354.666	1451.96	1135.1	241.157	198.87	290.623	4.02618	2.00941	up
ko05169	Epstein-Barr virus infection	0	ENSMUSG00000061232	H2-K1	K06751	NA	histocompatibility 2, K1, K region [Source:MGI Symbol;Acc:MGI:95904]	47.0591	274.003	166.218	37.1264	28.3173	33.4482	4.92739	2.30082	up
ko05169	Epstein-Barr virus infection	0	ENSMUSG00000066861	Oas1g	NA	NA	2'-5' oligoadenylate synthetase 1G [Source:MGI Symbol;Acc:MGI:97429]	2.53321	4.87255	5.07018	1.30785	1.32443	1.87886	2.76559	1.46759	up
ko05169	Epstein-Barr virus infection	0	ENSMUSG00000067212	H2-T23	K06751	NA	histocompatibility 2, T region locus 23 [Source:MGI Symbol;Acc:MGI:95957]	12.188	53.0381	32.3601	8.04703	10.3193	12.2534	3.18704	1.67222	up
ko05169	Epstein-Barr virus infection	0	ENSMUSG00000070691	Runx3	K09279	NA	runt related transcription factor 3 [Source:MGI Symbol;Acc:MGI:102672]	0.186784	0.962087	0.621252	0.0790766	0.0204168	0.075507	10.115	3.33842	up
ko05169	Epstein-Barr virus infection	0	ENSMUSG00000073409	H2-Q6	K06751	NA	histocompatibility 2, Q region locus 6 [Source:MGI Symbol;Acc:MGI:95935]	10.4234	179.744	87.0727	4.80257	3.6179	6.28472	18.8532	4.23674	up
ko05169	Epstein-Barr virus infection	0	ENSMUSG00000073411	H2-D1	K06751	NA	histocompatibility 2, D region locus 1 [Source:MGI Symbol;Acc:MGI:95896]	112.696	559.026	354.824	81.8308	76.1406	99.9095	3.9807	1.99302	up
ko05169	Epstein-Barr virus infection	0	ENSMUSG00000073421	H2-Ab1	K06752	NA	histocompatibility 2, class II antigen A, beta 1 [Source:MGI Symbol;Acc:MGI:103070]	14.7528	114.95	73.3099	7.57581	8.61874	10.8019	7.51999	2.91073	up
ko05169	Epstein-Barr virus infection	0	ENSMUSG00000079492	Gm11127	K06751	NA	predicted gene 11127 [Source:MGI Symbol;Acc:MGI:3779381]	0.0001	1.99177	1.24103	0.139003	0.226025	0.0001	8.85416	3.14635	up
ko05169	Epstein-Barr virus infection	0	ENSMUSG00000079547	H2-DMb1	K06752	NA	histocompatibility 2, class II, locus Mb1 [Source:MGI Symbol;Acc:MGI:95922]	3.50305	18.9008	13.2081	3.20603	2.67835	2.98971	4.01303	2.00469	up
ko05169	Epstein-Barr virus infection	0	ENSMUSG00000091705	H2-Q2	K06751	NA	histocompatibility 2, Q region locus 2 [Source:MGI Symbol;Acc:MGI:95931]	0.190716	4.4113	2.12864	0.1684	0.159545	0.287293	10.9399	3.45153	up
ko05170	Human immunodeficiency virus 1 infection	4.38665e-08	ENSMUSG00000002033	Cd3g	K06452	NA	CD3 antigen, gamma polypeptide [Source:MGI Symbol;Acc:MGI:88333]	0.186827	2.59816	1.67896	0.151015	0.0001	0.218382	12.0811	3.59468	up
ko05170	Human immunodeficiency virus 1 infection	4.38665e-08	ENSMUSG00000005763	Cd247	K06453	NA	CD247 antigen [Source:MGI Symbol;Acc:MGI:88334]	0.0586268	0.371328	0.390597	0.114542	0.107878	0.0742936	2.76547	1.46752	up
ko05170	Human immunodeficiency virus 1 infection	4.38665e-08	ENSMUSG00000016206	H2-M3	K06751	NA	histocompatibility 2, M region locus 3 [Source:MGI Symbol;Acc:MGI:95915]	2.56798	10.9136	7.0046	2.0314	2.26817	1.83937	3.33708	1.73859	up
ko05170	Human immunodeficiency virus 1 infection	4.38665e-08	ENSMUSG00000016283	H2-M2	K06751	NA	histocompatibility 2, M region locus 2 [Source:MGI Symbol;Acc:MGI:95914]	0.0416261	11.9525	10.7114	0.0566834	0.131714	0.031023	103.48	6.6932	up
ko05170	Human immunodeficiency virus 1 infection	4.38665e-08	ENSMUSG00000023274	Cd4	K06454	NA	CD4 antigen [Source:MGI Symbol;Acc:MGI:88335]	0.773197	3.54339	2.77965	0.593744	0.7512	0.671833	3.5186	1.815	up
ko05170	Human immunodeficiency virus 1 infection	4.38665e-08	ENSMUSG00000024339	Tap2	NA	NA	transporter 2, ATP-binding cassette, sub-family B (MDR/TAP) [Source:MGI Symbol;Acc:MGI:98484]	8.61259	27.6046	20.1039	6.35199	5.26869	7.29298	2.9778	1.57425	up
ko05170	Human immunodeficiency virus 1 infection	4.38665e-08	ENSMUSG00000024349	Sting1	K12654	NA	stimulator of interferon response cGAMP interactor 1 [Source:MGI Symbol;Acc:MGI:1919762]	1.79512	4.34556	3.06848	1.18644	1.19545	1.22597	2.55253	1.35193	up
ko05170	Human immunodeficiency virus 1 infection	4.38665e-08	ENSMUSG00000027995	Tlr2	NA	NA	toll-like receptor 2 [Source:MGI Symbol;Acc:MGI:1346060]	1.33098	4.22529	3.55417	1.1552	1.60966	1.45206	2.16045	1.11133	up
ko05170	Human immunodeficiency virus 1 infection	4.38665e-08	ENSMUSG00000028599	Tnfrsf1b	K05141	NA	tumor necrosis factor receptor superfamily, member 1b [Source:MGI Symbol;Acc:MGI:1314883]	1.59516	7.57254	6.69688	1.76392	1.63607	1.71162	3.10364	1.63396	up
ko05170	Human immunodeficiency virus 1 infection	4.38665e-08	ENSMUSG00000032093	Cd3e	K06451	NA	CD3 antigen, epsilon polypeptide [Source:MGI Symbol;Acc:MGI:88332]	0.0486546	0.872262	0.776788	0.0372341	0.0001	0.072306	15.4843	3.95274	up
ko05170	Human immunodeficiency virus 1 infection	4.38665e-08	ENSMUSG00000032094	Cd3d	K06450	NA	CD3 antigen, delta polypeptide [Source:MGI Symbol;Acc:MGI:88331]	0.133188	1.51507	1.02354	0.0001	0.0001	0.0001	8905.98	13.1206	up
ko05170	Human immunodeficiency virus 1 infection	4.38665e-08	ENSMUSG00000033220	Rac2	K07860	NA	Rac family small GTPase 2 [Source:MGI Symbol;Acc:MGI:97846]	0.914882	8.05956	5.86397	0.863735	0.675481	0.924	6.024	2.59072	up
ko05170	Human immunodeficiency virus 1 infection	4.38665e-08	ENSMUSG00000035929	H2-Q4	K06751	NA	histocompatibility 2, Q region locus 4 [Source:MGI Symbol;Acc:MGI:95933]	16.3465	149.482	81.0163	8.81942	8.20424	11.9277	8.52618	3.0919	up
ko05170	Human immunodeficiency virus 1 infection	4.38665e-08	ENSMUSG00000037321	Tap1	NA	NA	transporter 1, ATP-binding cassette, sub-family B (MDR/TAP) [Source:MGI Symbol;Acc:MGI:98483]	5.00638	29.1901	13.616	2.19036	3.01918	2.95162	5.85854	2.55054	up
ko05170	Human immunodeficiency virus 1 infection	4.38665e-08	ENSMUSG00000045382	Cxcr4	K04189	NA	chemokine (C-X-C motif) receptor 4 [Source:MGI Symbol;Acc:MGI:109563]	1.7872	3.36182	3.96842	1.41075	1.30889	1.66529	2.07927	1.05608	up
ko05170	Human immunodeficiency virus 1 infection	4.38665e-08	ENSMUSG00000046718	Bst2	K06731	NA	bone marrow stromal cell antigen 2 [Source:MGI Symbol;Acc:MGI:1916800]	23.0606	81.6889	60.9081	14.4202	14.4139	16.3467	3.66654	1.87442	up
ko05170	Human immunodeficiency virus 1 infection	4.38665e-08	ENSMUSG00000053835	H2-T24	K06751	NA	histocompatibility 2, T region locus 24 [Source:MGI Symbol;Acc:MGI:95958]	1.07535	3.86426	2.91976	0.642367	1.34366	0.967324	2.66117	1.41206	up
ko05170	Human immunodeficiency virus 1 infection	4.38665e-08	ENSMUSG00000056116	H2-T22	K06751	NA	histocompatibility 2, T region locus 22 [Source:MGI Symbol;Acc:MGI:95956]	10.3356	33.0527	25.3663	7.0642	7.40587	9.02786	2.92598	1.54892	up
ko05170	Human immunodeficiency virus 1 infection	4.38665e-08	ENSMUSG00000057596	Trim30d	K10648	EC:2.3.2.27	tripartite motif-containing 30D [Source:MGI Symbol;Acc:MGI:3035181]	1.61681	3.7277	3.81395	1.06874	1.36091	1.49128	2.33578	1.22391	up
ko05170	Human immunodeficiency virus 1 infection	4.38665e-08	ENSMUSG00000060550	H2-Q7	K06751	NA	histocompatibility 2, Q region locus 7 [Source:MGI Symbol;Acc:MGI:95936]	5.33829	85.1423	40.9243	2.425	1.55273	2.98349	18.8767	4.23853	up
ko05170	Human immunodeficiency virus 1 infection	4.38665e-08	ENSMUSG00000060802	B2m	K08055	NA	beta-2 microglobulin [Source:MGI Symbol;Acc:MGI:88127]	354.666	1451.96	1135.1	241.157	198.87	290.623	4.02618	2.00941	up
ko05170	Human immunodeficiency virus 1 infection	4.38665e-08	ENSMUSG00000061232	H2-K1	K06751	NA	histocompatibility 2, K1, K region [Source:MGI Symbol;Acc:MGI:95904]	47.0591	274.003	166.218	37.1264	28.3173	33.4482	4.92739	2.30082	up
ko05170	Human immunodeficiency virus 1 infection	4.38665e-08	ENSMUSG00000067212	H2-T23	K06751	NA	histocompatibility 2, T region locus 23 [Source:MGI Symbol;Acc:MGI:95957]	12.188	53.0381	32.3601	8.04703	10.3193	12.2534	3.18704	1.67222	up
ko05170	Human immunodeficiency virus 1 infection	4.38665e-08	ENSMUSG00000073409	H2-Q6	K06751	NA	histocompatibility 2, Q region locus 6 [Source:MGI Symbol;Acc:MGI:95935]	10.4234	179.744	87.0727	4.80257	3.6179	6.28472	18.8532	4.23674	up
ko05170	Human immunodeficiency virus 1 infection	4.38665e-08	ENSMUSG00000073411	H2-D1	K06751	NA	histocompatibility 2, D region locus 1 [Source:MGI Symbol;Acc:MGI:95896]	112.696	559.026	354.824	81.8308	76.1406	99.9095	3.9807	1.99302	up
ko05170	Human immunodeficiency virus 1 infection	4.38665e-08	ENSMUSG00000079227	Ccr5	K04180	NA	chemokine (C-C motif) receptor 5 [Source:MGI Symbol;Acc:MGI:107182]	0.181476	0.625136	0.912853	0.119746	0.226302	0.216689	3.05554	1.61143	up
ko05170	Human immunodeficiency virus 1 infection	4.38665e-08	ENSMUSG00000079492	Gm11127	K06751	NA	predicted gene 11127 [Source:MGI Symbol;Acc:MGI:3779381]	0.0001	1.99177	1.24103	0.139003	0.226025	0.0001	8.85416	3.14635	up
ko05170	Human immunodeficiency virus 1 infection	4.38665e-08	ENSMUSG00000091705	H2-Q2	K06751	NA	histocompatibility 2, Q region locus 2 [Source:MGI Symbol;Acc:MGI:95931]	0.190716	4.4113	2.12864	0.1684	0.159545	0.287293	10.9399	3.45153	up
ko05200	Pathways in cancer	0.565544	ENSMUSG00000000440	Pparg	K08530	NA	peroxisome proliferator activated receptor gamma [Source:MGI Symbol;Acc:MGI:97747]	0.674257	0.648176	0.638015	2.30534	0.402823	1.38922	0.478463	-1.06352	down
ko05200	Pathways in cancer	0.565544	ENSMUSG00000000791	Il12rb1	K05063	NA	interleukin 12 receptor, beta 1 [Source:MGI Symbol;Acc:MGI:104579]	0.0367933	1.03283	0.685793	0.0001	0.0305301	0.0117216	41.4487	5.37325	up
ko05200	Pathways in cancer	0.565544	ENSMUSG00000002111	Spi1	K09438	NA	spleen focus forming virus (SFFV) proviral integration oncogene [Source:MGI Symbol;Acc:MGI:98282]	1.06846	4.33909	3.53809	0.892757	0.575726	1.02165	3.59243	1.84496	up
ko05200	Pathways in cancer	0.565544	ENSMUSG00000003882	Il7r	K05072	NA	interleukin 7 receptor [Source:MGI Symbol;Acc:MGI:96562]	0.0596	2.12427	1.70721	0.0965426	0.0876216	0.0908921	14.1465	3.82237	up
ko05200	Pathways in cancer	0.565544	ENSMUSG00000020826	Nos2	K13241	EC:1.14.13.39	nitric oxide synthase 2, inducible [Source:MGI Symbol;Acc:MGI:97361]	0.278887	1.29214	0.886715	0.0868619	0.0306812	0.32695	5.52933	2.4671	up
ko05200	Pathways in cancer	0.565544	ENSMUSG00000022122	Ednrb	K04198	NA	endothelin receptor type B [Source:MGI Symbol;Acc:MGI:102720]	1.64282	4.2656	2.64706	5.92992	6.32783	6.03495	0.467699	-1.09635	down
ko05200	Pathways in cancer	0.565544	ENSMUSG00000026104	Stat1	K11220	NA	signal transducer and activator of transcription 1 [Source:MGI Symbol;Acc:MGI:103063]	11.0882	73.6125	37.3222	7.76406	8.4584	8.4606	4.94359	2.30556	up
ko05200	Pathways in cancer	0.565544	ENSMUSG00000026875	Traf1	K03172	NA	TNF receptor-associated factor 1 [Source:MGI Symbol;Acc:MGI:101836]	0.284456	0.75428	0.661418	0.268598	0.245722	0.21753	2.32309	1.21605	up
ko05200	Pathways in cancer	0.565544	ENSMUSG00000028859	Csf3r	K05061	NA	colony stimulating factor 3 receptor (granulocyte) [Source:MGI Symbol;Acc:MGI:1339755]	0.535543	2.57813	2.78079	0.645512	0.823942	0.877911	2.51109	1.32832	up
ko05200	Pathways in cancer	0.565544	ENSMUSG00000031304	Il2rg	K05070	NA	interleukin 2 receptor, gamma chain [Source:MGI Symbol;Acc:MGI:96551]	1.05258	8.30491	6.81759	1.13755	1.1016	0.751172	5.40915	2.4354	up
ko05200	Pathways in cancer	0.565544	ENSMUSG00000033220	Rac2	K07860	NA	Rac family small GTPase 2 [Source:MGI Symbol;Acc:MGI:97846]	0.914882	8.05956	5.86397	0.863735	0.675481	0.924	6.024	2.59072	up
ko05200	Pathways in cancer	0.565544	ENSMUSG00000040033	Stat2	K11221	NA	signal transducer and activator of transcription 2 [Source:MGI Symbol;Acc:MGI:103039]	6.48067	20.322	12.8813	6.14178	6.78328	6.75252	2.01671	1.012	up
ko05200	Pathways in cancer	0.565544	ENSMUSG00000040061	Plcb2	K05858	EC:3.1.4.11	phospholipase C, beta 2 [Source:MGI Symbol;Acc:MGI:107465]	0.209911	1.03242	0.86101	0.189512	0.145319	0.185346	4.04352	2.01561	up
ko05200	Pathways in cancer	0.565544	ENSMUSG00000040329	Il7	K05431	NA	interleukin 7 [Source:MGI Symbol;Acc:MGI:96561]	0.0360954	0.165302	0.160086	0.0329742	0.0781474	0.0001	3.25012	1.70049	up
ko05200	Pathways in cancer	0.565544	ENSMUSG00000045382	Cxcr4	K04189	NA	chemokine (C-X-C motif) receptor 4 [Source:MGI Symbol;Acc:MGI:109563]	1.7872	3.36182	3.96842	1.41075	1.30889	1.66529	2.07927	1.05608	up
ko05200	Pathways in cancer	0.565544	ENSMUSG00000062939	Stat4	K11222	NA	signal transducer and activator of transcription 4 [Source:MGI Symbol;Acc:MGI:103062]	0.027317	0.315151	0.389801	0.107761	0.0339888	0.0823703	3.26731	1.7081	up
ko05200	Pathways in cancer	0.565544	ENSMUSG00000064325	Hhip	K06231	NA	Hedgehog-interacting protein [Source:MGI Symbol;Acc:MGI:1341847]	0.283187	0.0626244	0.240597	0.02398	0.0944777	0.0614792	3.25897	1.70441	up
ko05200	Pathways in cancer	0.565544	ENSMUSG00000068227	Il2rb	K05069	NA	interleukin 2 receptor, beta chain [Source:MGI Symbol;Acc:MGI:96550]	0.0592903	2.25436	1.69647	0.196868	0.178221	0.157383	7.53115	2.91287	up
ko05200	Pathways in cancer	0.565544	ENSMUSG00000071713	Csf2rb	K04738	NA	colony stimulating factor 2 receptor, beta, low-affinity (granulocyte-macrophage) [Source:MGI Symbol;Acc:MGI:1339759]	0.174126	0.826039	0.858296	0.110682	0.0703824	0.12344	6.10323	2.60957	up
ko05200	Pathways in cancer	0.565544	ENSMUSG00000071714	Csf2rb2	K04738	NA	colony stimulating factor 2 receptor, beta 2, low-affinity (granulocyte-macrophage) [Source:MGI Symbol;Acc:MGI:1339760]	0.362273	2.44413	1.51912	0.217289	0.419308	0.387626	4.22322	2.07834	up
ko05202	Transcriptional misregulation in cancer	0.0830607	ENSMUSG00000000440	Pparg	K08530	NA	peroxisome proliferator activated receptor gamma [Source:MGI Symbol;Acc:MGI:97747]	0.674257	0.648176	0.638015	2.30534	0.402823	1.38922	0.478463	-1.06352	down
ko05202	Transcriptional misregulation in cancer	0.0830607	ENSMUSG00000002111	Spi1	K09438	NA	spleen focus forming virus (SFFV) proviral integration oncogene [Source:MGI Symbol;Acc:MGI:98282]	1.06846	4.33909	3.53809	0.892757	0.575726	1.02165	3.59243	1.84496	up
ko05202	Transcriptional misregulation in cancer	0.0830607	ENSMUSG00000015437	Gzmb	K01353	EC:3.4.21.79	granzyme B [Source:MGI Symbol;Acc:MGI:109267]	0.162656	2.76663	1.45373	0.030611	0.046748	0.0001	56.5851	5.82235	up
ko05202	Transcriptional misregulation in cancer	0.0830607	ENSMUSG00000015947	Fcgr1	K06498	NA	Fc receptor, IgG, high affinity I [Source:MGI Symbol;Acc:MGI:95498]	0.564882	3.85363	1.96023	0.37642	0.605604	0.689087	3.81706	1.93246	up
ko05202	Transcriptional misregulation in cancer	0.0830607	ENSMUSG00000022901	Cd86	K05413	NA	CD86 antigen [Source:MGI Symbol;Acc:MGI:101773]	0.495862	1.70739	1.23717	0.215317	0.347881	0.403234	3.55992	1.83185	up
ko05202	Transcriptional misregulation in cancer	0.0830607	ENSMUSG00000024986	Hhex	K08024	NA	hematopoietically expressed homeobox [Source:MGI Symbol;Acc:MGI:96086]	0.208408	0.313175	0.442548	0.189576	0.140941	0.13573	2.06785	1.04813	up
ko05202	Transcriptional misregulation in cancer	0.0830607	ENSMUSG00000026875	Traf1	K03172	NA	TNF receptor-associated factor 1 [Source:MGI Symbol;Acc:MGI:101836]	0.284456	0.75428	0.661418	0.268598	0.245722	0.21753	2.32309	1.21605	up
ko05202	Transcriptional misregulation in cancer	0.0830607	ENSMUSG00000068227	Il2rb	K05069	NA	interleukin 2 receptor, beta chain [Source:MGI Symbol;Acc:MGI:96550]	0.0592903	2.25436	1.69647	0.196868	0.178221	0.157383	7.53115	2.91287	up
ko05202	Transcriptional misregulation in cancer	0.0830607	ENSMUSG00000089929	Bcl2a1b	K02162	NA	B cell leukemia/lymphoma 2 related protein A1b [Source:MGI Symbol;Acc:MGI:1278326]	1.7367	11.3188	7.58882	1.05294	1.48292	0.710378	6.35944	2.6689	up
ko05202	Transcriptional misregulation in cancer	0.0830607	ENSMUSG00000099974	Bcl2a1d	K02162	NA	B cell leukemia/lymphoma 2 related protein A1d [Source:MGI Symbol;Acc:MGI:1278325]	0.444568	2.65494	1.94483	0.632454	0.742618	0.451176	2.76213	1.46578	up
ko05202	Transcriptional misregulation in cancer	0.0830607	ENSMUSG00000102037	Bcl2a1a	K02162	NA	B cell leukemia/lymphoma 2 related protein A1a [Source:MGI Symbol;Acc:MGI:102687]	0.127307	2.57533	1.60108	0.420386	0.122729	0.478644	4.21206	2.07453	up
ko05203	Viral carcinogenesis	0.000286595	ENSMUSG00000002325	Irf9	K04693	NA	interferon regulatory factor 9 [Source:MGI Symbol;Acc:MGI:107587]	8.28776	21.3508	11.498	6.54934	6.4595	6.85695	2.07072	1.05013	up
ko05203	Viral carcinogenesis	0.000286595	ENSMUSG00000016206	H2-M3	K06751	NA	histocompatibility 2, M region locus 3 [Source:MGI Symbol;Acc:MGI:95915]	2.56798	10.9136	7.0046	2.0314	2.26817	1.83937	3.33708	1.73859	up
ko05203	Viral carcinogenesis	0.000286595	ENSMUSG00000016283	H2-M2	K06751	NA	histocompatibility 2, M region locus 2 [Source:MGI Symbol;Acc:MGI:95914]	0.0416261	11.9525	10.7114	0.0566834	0.131714	0.031023	103.48	6.6932	up
ko05203	Viral carcinogenesis	0.000286595	ENSMUSG00000024164	C3	K03990	NA	complement component 3 [Source:MGI Symbol;Acc:MGI:88227]	4.82105	26.5392	22.37	9.31649	3.83264	10.0646	2.31459	1.21076	up
ko05203	Viral carcinogenesis	0.000286595	ENSMUSG00000025498	Irf7	K09447	NA	interferon regulatory factor 7 [Source:MGI Symbol;Acc:MGI:1859212]	8.7859	15.1616	13.1639	5.94937	5.38829	6.41272	2.09074	1.06401	up
ko05203	Viral carcinogenesis	0.000286595	ENSMUSG00000026222	Sp100	K15413	NA	nuclear antigen Sp100 [Source:MGI Symbol;Acc:MGI:109561]	3.30185	5.80733	6.81285	2.55017	2.05203	3.01113	2.09133	1.06442	up
ko05203	Viral carcinogenesis	0.000286595	ENSMUSG00000026875	Traf1	K03172	NA	TNF receptor-associated factor 1 [Source:MGI Symbol;Acc:MGI:101836]	0.284456	0.75428	0.661418	0.268598	0.245722	0.21753	2.32309	1.21605	up
ko05203	Viral carcinogenesis	0.000286595	ENSMUSG00000028238	Atp6v0d2	K02146	NA	ATPase, H+ transporting, lysosomal V0 subunit D2 [Source:MGI Symbol;Acc:MGI:1924415]	0.407308	7.28373	6.79821	0.691064	0.638544	0.657119	7.29303	2.86652	up
ko05203	Viral carcinogenesis	0.000286595	ENSMUSG00000035929	H2-Q4	K06751	NA	histocompatibility 2, Q region locus 4 [Source:MGI Symbol;Acc:MGI:95933]	16.3465	149.482	81.0163	8.81942	8.20424	11.9277	8.52618	3.0919	up
ko05203	Viral carcinogenesis	0.000286595	ENSMUSG00000037868	Egr2	K12496	NA	early growth response 2 [Source:MGI Symbol;Acc:MGI:95296]	0.338615	0.376352	0.470987	0.244093	0.068435	0.143659	2.59971	1.37835	up
ko05203	Viral carcinogenesis	0.000286595	ENSMUSG00000053835	H2-T24	K06751	NA	histocompatibility 2, T region locus 24 [Source:MGI Symbol;Acc:MGI:95958]	1.07535	3.86426	2.91976	0.642367	1.34366	0.967324	2.66117	1.41206	up
ko05203	Viral carcinogenesis	0.000286595	ENSMUSG00000056116	H2-T22	K06751	NA	histocompatibility 2, T region locus 22 [Source:MGI Symbol;Acc:MGI:95956]	10.3356	33.0527	25.3663	7.0642	7.40587	9.02786	2.92598	1.54892	up
ko05203	Viral carcinogenesis	0.000286595	ENSMUSG00000060550	H2-Q7	K06751	NA	histocompatibility 2, Q region locus 7 [Source:MGI Symbol;Acc:MGI:95936]	5.33829	85.1423	40.9243	2.425	1.55273	2.98349	18.8767	4.23853	up
ko05203	Viral carcinogenesis	0.000286595	ENSMUSG00000061232	H2-K1	K06751	NA	histocompatibility 2, K1, K region [Source:MGI Symbol;Acc:MGI:95904]	47.0591	274.003	166.218	37.1264	28.3173	33.4482	4.92739	2.30082	up
ko05203	Viral carcinogenesis	0.000286595	ENSMUSG00000067212	H2-T23	K06751	NA	histocompatibility 2, T region locus 23 [Source:MGI Symbol;Acc:MGI:95957]	12.188	53.0381	32.3601	8.04703	10.3193	12.2534	3.18704	1.67222	up
ko05203	Viral carcinogenesis	0.000286595	ENSMUSG00000073409	H2-Q6	K06751	NA	histocompatibility 2, Q region locus 6 [Source:MGI Symbol;Acc:MGI:95935]	10.4234	179.744	87.0727	4.80257	3.6179	6.28472	18.8532	4.23674	up
ko05203	Viral carcinogenesis	0.000286595	ENSMUSG00000073411	H2-D1	K06751	NA	histocompatibility 2, D region locus 1 [Source:MGI Symbol;Acc:MGI:95896]	112.696	559.026	354.824	81.8308	76.1406	99.9095	3.9807	1.99302	up
ko05203	Viral carcinogenesis	0.000286595	ENSMUSG00000079227	Ccr5	K04180	NA	chemokine (C-C motif) receptor 5 [Source:MGI Symbol;Acc:MGI:107182]	0.181476	0.625136	0.912853	0.119746	0.226302	0.216689	3.05554	1.61143	up
ko05203	Viral carcinogenesis	0.000286595	ENSMUSG00000079492	Gm11127	K06751	NA	predicted gene 11127 [Source:MGI Symbol;Acc:MGI:3779381]	0.0001	1.99177	1.24103	0.139003	0.226025	0.0001	8.85416	3.14635	up
ko05203	Viral carcinogenesis	0.000286595	ENSMUSG00000091705	H2-Q2	K06751	NA	histocompatibility 2, Q region locus 2 [Source:MGI Symbol;Acc:MGI:95931]	0.190716	4.4113	2.12864	0.1684	0.159545	0.287293	10.9399	3.45153	up
ko05204	Chemical carcinogenesis	0.701968	ENSMUSG00000025479	Cyp2e1	K07415	EC:1.14.13.-	cytochrome P450, family 2, subfamily e, polypeptide 1 [Source:MGI Symbol;Acc:MGI:88607]	6.76136	0.602714	1.71399	13.1166	0.697631	17.0103	0.294508	-1.76362	down
ko05204	Chemical carcinogenesis	0.701968	ENSMUSG00000066704	Cyp2b19	K07412	EC:1.14.14.1	cytochrome P450, family 2, subfamily b, polypeptide 19 [Source:MGI Symbol;Acc:MGI:107303]	1.20143	2.24281	0.828485	0.843557	0.615066	0.647109	2.02909	1.02084	up
ko05204	Chemical carcinogenesis	0.701968	ENSMUSG00000090124	Ugt1a7c	K00699	EC:2.4.1.17	UDP glucuronosyltransferase 1 family, polypeptide A7C [Source:MGI Symbol;Acc:MGI:3032636]	0.518693	0.494004	2.02823	0.513617	0.304655	0.29458	2.73255	1.45025	up
ko05205	Proteoglycans in cancer	0.95087	ENSMUSG00000004266	Ptpn6	K05697	EC:3.1.3.48	protein tyrosine phosphatase, non-receptor type 6 [Source:MGI Symbol;Acc:MGI:96055]	3.44127	13.1161	9.51894	2.84694	3.00414	3.5661	2.76901	1.46937	up
ko05205	Proteoglycans in cancer	0.95087	ENSMUSG00000027995	Tlr2	NA	NA	toll-like receptor 2 [Source:MGI Symbol;Acc:MGI:1346060]	1.33098	4.22529	3.55417	1.1552	1.60966	1.45206	2.16045	1.11133	up
ko05205	Proteoglycans in cancer	0.95087	ENSMUSG00000040152	Thbs1	K16857	NA	thrombospondin 1 [Source:MGI Symbol;Acc:MGI:98737]	19.1877	38.9767	28.1871	14.8974	16.3782	11.5924	2.01436	1.01032	up
ko05205	Proteoglycans in cancer	0.95087	ENSMUSG00000046223	Plaur	K03985	NA	plasminogen activator, urokinase receptor [Source:MGI Symbol;Acc:MGI:97612]	0.556264	1.5259	1.14483	0.495965	0.453334	0.485259	2.24947	1.16959	up
ko05206	MicroRNAs in cancer	0.974406	ENSMUSG00000038037	Socs1	K04694	NA	suppressor of cytokine signaling 1 [Source:MGI Symbol;Acc:MGI:1354910]	0.254871	0.927421	0.559563	0.203116	0.310814	0.302816	2.13268	1.09267	up
ko05206	MicroRNAs in cancer	0.974406	ENSMUSG00000040152	Thbs1	K16857	NA	thrombospondin 1 [Source:MGI Symbol;Acc:MGI:98737]	19.1877	38.9767	28.1871	14.8974	16.3782	11.5924	2.01436	1.01032	up
ko05210	Colorectal cancer	0.967995	ENSMUSG00000033220	Rac2	K07860	NA	Rac family small GTPase 2 [Source:MGI Symbol;Acc:MGI:97846]	0.914882	8.05956	5.86397	0.863735	0.675481	0.924	6.024	2.59072	up
ko05212	Pancreatic cancer	0.786476	ENSMUSG00000026104	Stat1	K11220	NA	signal transducer and activator of transcription 1 [Source:MGI Symbol;Acc:MGI:103063]	11.0882	73.6125	37.3222	7.76406	8.4584	8.4606	4.94359	2.30556	up
ko05212	Pancreatic cancer	0.786476	ENSMUSG00000033220	Rac2	K07860	NA	Rac family small GTPase 2 [Source:MGI Symbol;Acc:MGI:97846]	0.914882	8.05956	5.86397	0.863735	0.675481	0.924	6.024	2.59072	up
ko05216	Thyroid cancer	0.763688	ENSMUSG00000000440	Pparg	K08530	NA	peroxisome proliferator activated receptor gamma [Source:MGI Symbol;Acc:MGI:97747]	0.674257	0.648176	0.638015	2.30534	0.402823	1.38922	0.478463	-1.06352	down
ko05217	Basal cell carcinoma	0.914587	ENSMUSG00000064325	Hhip	K06231	NA	Hedgehog-interacting protein [Source:MGI Symbol;Acc:MGI:1341847]	0.283187	0.0626244	0.240597	0.02398	0.0944777	0.0614792	3.25897	1.70441	up
ko05219	Bladder cancer	0.797892	ENSMUSG00000040152	Thbs1	K16857	NA	thrombospondin 1 [Source:MGI Symbol;Acc:MGI:98737]	19.1877	38.9767	28.1871	14.8974	16.3782	11.5924	2.01436	1.01032	up
ko05221	Acute myeloid leukemia	0.122539	ENSMUSG00000002111	Spi1	K09438	NA	spleen focus forming virus (SFFV) proviral integration oncogene [Source:MGI Symbol;Acc:MGI:98282]	1.06846	4.33909	3.53809	0.892757	0.575726	1.02165	3.59243	1.84496	up
ko05221	Acute myeloid leukemia	0.122539	ENSMUSG00000015947	Fcgr1	K06498	NA	Fc receptor, IgG, high affinity I [Source:MGI Symbol;Acc:MGI:95498]	0.564882	3.85363	1.96023	0.37642	0.605604	0.689087	3.81706	1.93246	up
ko05221	Acute myeloid leukemia	0.122539	ENSMUSG00000089929	Bcl2a1b	K02162	NA	B cell leukemia/lymphoma 2 related protein A1b [Source:MGI Symbol;Acc:MGI:1278326]	1.7367	11.3188	7.58882	1.05294	1.48292	0.710378	6.35944	2.6689	up
ko05221	Acute myeloid leukemia	0.122539	ENSMUSG00000099974	Bcl2a1d	K02162	NA	B cell leukemia/lymphoma 2 related protein A1d [Source:MGI Symbol;Acc:MGI:1278325]	0.444568	2.65494	1.94483	0.632454	0.742618	0.451176	2.76213	1.46578	up
ko05221	Acute myeloid leukemia	0.122539	ENSMUSG00000102037	Bcl2a1a	K02162	NA	B cell leukemia/lymphoma 2 related protein A1a [Source:MGI Symbol;Acc:MGI:102687]	0.127307	2.57533	1.60108	0.420386	0.122729	0.478644	4.21206	2.07453	up
ko05222	Small cell lung cancer	0.871706	ENSMUSG00000020826	Nos2	K13241	EC:1.14.13.39	nitric oxide synthase 2, inducible [Source:MGI Symbol;Acc:MGI:97361]	0.278887	1.29214	0.886715	0.0868619	0.0306812	0.32695	5.52933	2.4671	up
ko05222	Small cell lung cancer	0.871706	ENSMUSG00000026875	Traf1	K03172	NA	TNF receptor-associated factor 1 [Source:MGI Symbol;Acc:MGI:101836]	0.284456	0.75428	0.661418	0.268598	0.245722	0.21753	2.32309	1.21605	up
ko05230	Central carbon metabolism in cancer	0.917871	ENSMUSG00000025877	Hk3	K00844	EC:2.7.1.1	hexokinase 3 [Source:MGI Symbol;Acc:MGI:2670962]	0.235947	5.89482	3.73226	0.404467	0.313028	0.352013	9.22202	3.20508	up
ko05231	Choline metabolism in cancer	0.896699	ENSMUSG00000031165	Was	K05747	NA	Wiskott-Aldrich syndrome [Source:MGI Symbol;Acc:MGI:105059]	0.567346	2.52528	1.73928	0.310906	0.371376	0.559605	3.89078	1.96006	up
ko05231	Choline metabolism in cancer	0.896699	ENSMUSG00000033220	Rac2	K07860	NA	Rac family small GTPase 2 [Source:MGI Symbol;Acc:MGI:97846]	0.914882	8.05956	5.86397	0.863735	0.675481	0.924	6.024	2.59072	up
ko05310	Asthma	1.207e-07	ENSMUSG00000024334	H2-Oa	K06752	NA	histocompatibility 2, O region alpha locus [Source:MGI Symbol;Acc:MGI:95924]	0.159812	2.30961	0.774346	0.183211	0.223855	0.068153	6.82584	2.77101	up
ko05310	Asthma	1.207e-07	ENSMUSG00000036594	H2-Aa	K06752	NA	histocompatibility 2, class II antigen A, alpha [Source:MGI Symbol;Acc:MGI:95895]	14.0991	103.868	63.3023	9.4901	8.5502	9.15223	6.66614	2.73685	up
ko05310	Asthma	1.207e-07	ENSMUSG00000037548	H2-DMb2	K06752	NA	histocompatibility 2, class II, locus Mb2 [Source:MGI Symbol;Acc:MGI:95923]	0.282426	3.51574	2.50233	0.4497	0.232608	0.288867	6.4875	2.69766	up
ko05310	Asthma	1.207e-07	ENSMUSG00000037649	H2-DMa	K06752	NA	histocompatibility 2, class II, locus DMa [Source:MGI Symbol;Acc:MGI:95921]	1.76129	12.5938	5.68891	1.46934	1.53644	1.19579	4.77061	2.25417	up
ko05310	Asthma	1.207e-07	ENSMUSG00000041538	H2-Ob	K06752	NA	histocompatibility 2, O region beta locus [Source:MGI Symbol;Acc:MGI:95925]	0.0480017	0.358031	0.337186	0.0460795	0.0609524	0.12824	3.15897	1.65946	up
ko05310	Asthma	1.207e-07	ENSMUSG00000058715	Fcer1g	K07983	NA	Fc receptor, IgE, high affinity I, gamma polypeptide [Source:MGI Symbol;Acc:MGI:95496]	7.67529	44.1581	36.5981	9.2544	6.1542	6.66621	4.00599	2.00216	up
ko05310	Asthma	1.207e-07	ENSMUSG00000060586	H2-Eb1	K06752	NA	histocompatibility 2, class II antigen E beta [Source:MGI Symbol;Acc:MGI:95901]	13.3398	83.2035	50.8424	9.73046	10.1404	9.65525	4.9917	2.31953	up
ko05310	Asthma	1.207e-07	ENSMUSG00000073421	H2-Ab1	K06752	NA	histocompatibility 2, class II antigen A, beta 1 [Source:MGI Symbol;Acc:MGI:103070]	14.7528	114.95	73.3099	7.57581	8.61874	10.8019	7.51999	2.91073	up
ko05310	Asthma	1.207e-07	ENSMUSG00000079547	H2-DMb1	K06752	NA	histocompatibility 2, class II, locus Mb1 [Source:MGI Symbol;Acc:MGI:95922]	3.50305	18.9008	13.2081	3.20603	2.67835	2.98971	4.01303	2.00469	up
ko05320	Autoimmune thyroid disease	5.55112e-16	ENSMUSG00000015437	Gzmb	K01353	EC:3.4.21.79	granzyme B [Source:MGI Symbol;Acc:MGI:109267]	0.162656	2.76663	1.45373	0.030611	0.046748	0.0001	56.5851	5.82235	up
ko05320	Autoimmune thyroid disease	5.55112e-16	ENSMUSG00000016206	H2-M3	K06751	NA	histocompatibility 2, M region locus 3 [Source:MGI Symbol;Acc:MGI:95915]	2.56798	10.9136	7.0046	2.0314	2.26817	1.83937	3.33708	1.73859	up
ko05320	Autoimmune thyroid disease	5.55112e-16	ENSMUSG00000016283	H2-M2	K06751	NA	histocompatibility 2, M region locus 2 [Source:MGI Symbol;Acc:MGI:95914]	0.0416261	11.9525	10.7114	0.0566834	0.131714	0.031023	103.48	6.6932	up
ko05320	Autoimmune thyroid disease	5.55112e-16	ENSMUSG00000022901	Cd86	K05413	NA	CD86 antigen [Source:MGI Symbol;Acc:MGI:101773]	0.495862	1.70739	1.23717	0.215317	0.347881	0.403234	3.55992	1.83185	up
ko05320	Autoimmune thyroid disease	5.55112e-16	ENSMUSG00000024334	H2-Oa	K06752	NA	histocompatibility 2, O region alpha locus [Source:MGI Symbol;Acc:MGI:95924]	0.159812	2.30961	0.774346	0.183211	0.223855	0.068153	6.82584	2.77101	up
ko05320	Autoimmune thyroid disease	5.55112e-16	ENSMUSG00000026012	Cd28	K06470	NA	CD28 antigen [Source:MGI Symbol;Acc:MGI:88327]	0.0658512	0.21153	0.281076	0.0427251	0.0667394	0.0578594	3.33758	1.7388	up
ko05320	Autoimmune thyroid disease	5.55112e-16	ENSMUSG00000035929	H2-Q4	K06751	NA	histocompatibility 2, Q region locus 4 [Source:MGI Symbol;Acc:MGI:95933]	16.3465	149.482	81.0163	8.81942	8.20424	11.9277	8.52618	3.0919	up
ko05320	Autoimmune thyroid disease	5.55112e-16	ENSMUSG00000036594	H2-Aa	K06752	NA	histocompatibility 2, class II antigen A, alpha [Source:MGI Symbol;Acc:MGI:95895]	14.0991	103.868	63.3023	9.4901	8.5502	9.15223	6.66614	2.73685	up
ko05320	Autoimmune thyroid disease	5.55112e-16	ENSMUSG00000037548	H2-DMb2	K06752	NA	histocompatibility 2, class II, locus Mb2 [Source:MGI Symbol;Acc:MGI:95923]	0.282426	3.51574	2.50233	0.4497	0.232608	0.288867	6.4875	2.69766	up
ko05320	Autoimmune thyroid disease	5.55112e-16	ENSMUSG00000037649	H2-DMa	K06752	NA	histocompatibility 2, class II, locus DMa [Source:MGI Symbol;Acc:MGI:95921]	1.76129	12.5938	5.68891	1.46934	1.53644	1.19579	4.77061	2.25417	up
ko05320	Autoimmune thyroid disease	5.55112e-16	ENSMUSG00000041538	H2-Ob	K06752	NA	histocompatibility 2, O region beta locus [Source:MGI Symbol;Acc:MGI:95925]	0.0480017	0.358031	0.337186	0.0460795	0.0609524	0.12824	3.15897	1.65946	up
ko05320	Autoimmune thyroid disease	5.55112e-16	ENSMUSG00000053835	H2-T24	K06751	NA	histocompatibility 2, T region locus 24 [Source:MGI Symbol;Acc:MGI:95958]	1.07535	3.86426	2.91976	0.642367	1.34366	0.967324	2.66117	1.41206	up
ko05320	Autoimmune thyroid disease	5.55112e-16	ENSMUSG00000056116	H2-T22	K06751	NA	histocompatibility 2, T region locus 22 [Source:MGI Symbol;Acc:MGI:95956]	10.3356	33.0527	25.3663	7.0642	7.40587	9.02786	2.92598	1.54892	up
ko05320	Autoimmune thyroid disease	5.55112e-16	ENSMUSG00000060550	H2-Q7	K06751	NA	histocompatibility 2, Q region locus 7 [Source:MGI Symbol;Acc:MGI:95936]	5.33829	85.1423	40.9243	2.425	1.55273	2.98349	18.8767	4.23853	up
ko05320	Autoimmune thyroid disease	5.55112e-16	ENSMUSG00000060586	H2-Eb1	K06752	NA	histocompatibility 2, class II antigen E beta [Source:MGI Symbol;Acc:MGI:95901]	13.3398	83.2035	50.8424	9.73046	10.1404	9.65525	4.9917	2.31953	up
ko05320	Autoimmune thyroid disease	5.55112e-16	ENSMUSG00000061232	H2-K1	K06751	NA	histocompatibility 2, K1, K region [Source:MGI Symbol;Acc:MGI:95904]	47.0591	274.003	166.218	37.1264	28.3173	33.4482	4.92739	2.30082	up
ko05320	Autoimmune thyroid disease	5.55112e-16	ENSMUSG00000067212	H2-T23	K06751	NA	histocompatibility 2, T region locus 23 [Source:MGI Symbol;Acc:MGI:95957]	12.188	53.0381	32.3601	8.04703	10.3193	12.2534	3.18704	1.67222	up
ko05320	Autoimmune thyroid disease	5.55112e-16	ENSMUSG00000073409	H2-Q6	K06751	NA	histocompatibility 2, Q region locus 6 [Source:MGI Symbol;Acc:MGI:95935]	10.4234	179.744	87.0727	4.80257	3.6179	6.28472	18.8532	4.23674	up
ko05320	Autoimmune thyroid disease	5.55112e-16	ENSMUSG00000073411	H2-D1	K06751	NA	histocompatibility 2, D region locus 1 [Source:MGI Symbol;Acc:MGI:95896]	112.696	559.026	354.824	81.8308	76.1406	99.9095	3.9807	1.99302	up
ko05320	Autoimmune thyroid disease	5.55112e-16	ENSMUSG00000073421	H2-Ab1	K06752	NA	histocompatibility 2, class II antigen A, beta 1 [Source:MGI Symbol;Acc:MGI:103070]	14.7528	114.95	73.3099	7.57581	8.61874	10.8019	7.51999	2.91073	up
ko05320	Autoimmune thyroid disease	5.55112e-16	ENSMUSG00000079492	Gm11127	K06751	NA	predicted gene 11127 [Source:MGI Symbol;Acc:MGI:3779381]	0.0001	1.99177	1.24103	0.139003	0.226025	0.0001	8.85416	3.14635	up
ko05320	Autoimmune thyroid disease	5.55112e-16	ENSMUSG00000079547	H2-DMb1	K06752	NA	histocompatibility 2, class II, locus Mb1 [Source:MGI Symbol;Acc:MGI:95922]	3.50305	18.9008	13.2081	3.20603	2.67835	2.98971	4.01303	2.00469	up
ko05320	Autoimmune thyroid disease	5.55112e-16	ENSMUSG00000091705	H2-Q2	K06751	NA	histocompatibility 2, Q region locus 2 [Source:MGI Symbol;Acc:MGI:95931]	0.190716	4.4113	2.12864	0.1684	0.159545	0.287293	10.9399	3.45153	up
ko05321	Inflammatory bowel disease (IBD)	3.25907e-11	ENSMUSG00000000791	Il12rb1	K05063	NA	interleukin 12 receptor, beta 1 [Source:MGI Symbol;Acc:MGI:104579]	0.0367933	1.03283	0.685793	0.0001	0.0305301	0.0117216	41.4487	5.37325	up
ko05321	Inflammatory bowel disease (IBD)	3.25907e-11	ENSMUSG00000001444	Tbx21	K10166	NA	T-box 21 [Source:MGI Symbol;Acc:MGI:1888984]	0.152117	0.977301	0.653407	0.193845	0.188872	0.212663	2.99443	1.58228	up
ko05321	Inflammatory bowel disease (IBD)	3.25907e-11	ENSMUSG00000024334	H2-Oa	K06752	NA	histocompatibility 2, O region alpha locus [Source:MGI Symbol;Acc:MGI:95924]	0.159812	2.30961	0.774346	0.183211	0.223855	0.068153	6.82584	2.77101	up
ko05321	Inflammatory bowel disease (IBD)	3.25907e-11	ENSMUSG00000026068	Il18rap	K05174	NA	interleukin 18 receptor accessory protein [Source:MGI Symbol;Acc:MGI:1338888]	0.0001	0.618034	0.447986	0.039062	0.0401626	0.0213785	10.5973	3.40562	up
ko05321	Inflammatory bowel disease (IBD)	3.25907e-11	ENSMUSG00000026070	Il18r1	K05173	NA	interleukin 18 receptor 1 [Source:MGI Symbol;Acc:MGI:105383]	0.14647	1.72129	1.58316	0.186495	0.208356	0.203299	5.76933	2.5284	up
ko05321	Inflammatory bowel disease (IBD)	3.25907e-11	ENSMUSG00000026104	Stat1	K11220	NA	signal transducer and activator of transcription 1 [Source:MGI Symbol;Acc:MGI:103063]	11.0882	73.6125	37.3222	7.76406	8.4584	8.4606	4.94359	2.30556	up
ko05321	Inflammatory bowel disease (IBD)	3.25907e-11	ENSMUSG00000027995	Tlr2	NA	NA	toll-like receptor 2 [Source:MGI Symbol;Acc:MGI:1346060]	1.33098	4.22529	3.55417	1.1552	1.60966	1.45206	2.16045	1.11133	up
ko05321	Inflammatory bowel disease (IBD)	3.25907e-11	ENSMUSG00000030745	Il21r	K05075	NA	interleukin 21 receptor [Source:MGI Symbol;Acc:MGI:1890475]	0.332713	1.74881	1.26651	0.284933	0.28274	0.194237	4.39426	2.13562	up
ko05321	Inflammatory bowel disease (IBD)	3.25907e-11	ENSMUSG00000031304	Il2rg	K05070	NA	interleukin 2 receptor, gamma chain [Source:MGI Symbol;Acc:MGI:96551]	1.05258	8.30491	6.81759	1.13755	1.1016	0.751172	5.40915	2.4354	up
ko05321	Inflammatory bowel disease (IBD)	3.25907e-11	ENSMUSG00000036594	H2-Aa	K06752	NA	histocompatibility 2, class II antigen A, alpha [Source:MGI Symbol;Acc:MGI:95895]	14.0991	103.868	63.3023	9.4901	8.5502	9.15223	6.66614	2.73685	up
ko05321	Inflammatory bowel disease (IBD)	3.25907e-11	ENSMUSG00000037548	H2-DMb2	K06752	NA	histocompatibility 2, class II, locus Mb2 [Source:MGI Symbol;Acc:MGI:95923]	0.282426	3.51574	2.50233	0.4497	0.232608	0.288867	6.4875	2.69766	up
ko05321	Inflammatory bowel disease (IBD)	3.25907e-11	ENSMUSG00000037649	H2-DMa	K06752	NA	histocompatibility 2, class II, locus DMa [Source:MGI Symbol;Acc:MGI:95921]	1.76129	12.5938	5.68891	1.46934	1.53644	1.19579	4.77061	2.25417	up
ko05321	Inflammatory bowel disease (IBD)	3.25907e-11	ENSMUSG00000041538	H2-Ob	K06752	NA	histocompatibility 2, O region beta locus [Source:MGI Symbol;Acc:MGI:95925]	0.0480017	0.358031	0.337186	0.0460795	0.0609524	0.12824	3.15897	1.65946	up
ko05321	Inflammatory bowel disease (IBD)	3.25907e-11	ENSMUSG00000060586	H2-Eb1	K06752	NA	histocompatibility 2, class II antigen E beta [Source:MGI Symbol;Acc:MGI:95901]	13.3398	83.2035	50.8424	9.73046	10.1404	9.65525	4.9917	2.31953	up
ko05321	Inflammatory bowel disease (IBD)	3.25907e-11	ENSMUSG00000062939	Stat4	K11222	NA	signal transducer and activator of transcription 4 [Source:MGI Symbol;Acc:MGI:103062]	0.027317	0.315151	0.389801	0.107761	0.0339888	0.0823703	3.26731	1.7081	up
ko05321	Inflammatory bowel disease (IBD)	3.25907e-11	ENSMUSG00000073421	H2-Ab1	K06752	NA	histocompatibility 2, class II antigen A, beta 1 [Source:MGI Symbol;Acc:MGI:103070]	14.7528	114.95	73.3099	7.57581	8.61874	10.8019	7.51999	2.91073	up
ko05321	Inflammatory bowel disease (IBD)	3.25907e-11	ENSMUSG00000079547	H2-DMb1	K06752	NA	histocompatibility 2, class II, locus Mb1 [Source:MGI Symbol;Acc:MGI:95922]	3.50305	18.9008	13.2081	3.20603	2.67835	2.98971	4.01303	2.00469	up
ko05322	Systemic lupus erythematosus	6.42691e-08	ENSMUSG00000015947	Fcgr1	K06498	NA	Fc receptor, IgG, high affinity I [Source:MGI Symbol;Acc:MGI:95498]	0.564882	3.85363	1.96023	0.37642	0.605604	0.689087	3.81706	1.93246	up
ko05322	Systemic lupus erythematosus	6.42691e-08	ENSMUSG00000022901	Cd86	K05413	NA	CD86 antigen [Source:MGI Symbol;Acc:MGI:101773]	0.495862	1.70739	1.23717	0.215317	0.347881	0.403234	3.55992	1.83185	up
ko05322	Systemic lupus erythematosus	6.42691e-08	ENSMUSG00000024164	C3	K03990	NA	complement component 3 [Source:MGI Symbol;Acc:MGI:88227]	4.82105	26.5392	22.37	9.31649	3.83264	10.0646	2.31459	1.21076	up
ko05322	Systemic lupus erythematosus	6.42691e-08	ENSMUSG00000024334	H2-Oa	K06752	NA	histocompatibility 2, O region alpha locus [Source:MGI Symbol;Acc:MGI:95924]	0.159812	2.30961	0.774346	0.183211	0.223855	0.068153	6.82584	2.77101	up
ko05322	Systemic lupus erythematosus	6.42691e-08	ENSMUSG00000026012	Cd28	K06470	NA	CD28 antigen [Source:MGI Symbol;Acc:MGI:88327]	0.0658512	0.21153	0.281076	0.0427251	0.0667394	0.0578594	3.33758	1.7388	up
ko05322	Systemic lupus erythematosus	6.42691e-08	ENSMUSG00000030966	Trim21	NA	NA	tripartite motif-containing 21 [Source:MGI Symbol;Acc:MGI:106657]	2.03427	12.6042	2.17811	1.8508	1.9215	2.22409	2.80445	1.48772	up
ko05322	Systemic lupus erythematosus	6.42691e-08	ENSMUSG00000036594	H2-Aa	K06752	NA	histocompatibility 2, class II antigen A, alpha [Source:MGI Symbol;Acc:MGI:95895]	14.0991	103.868	63.3023	9.4901	8.5502	9.15223	6.66614	2.73685	up
ko05322	Systemic lupus erythematosus	6.42691e-08	ENSMUSG00000036887	C1qa	K03986	NA	complement component 1, q subcomponent, alpha polypeptide [Source:MGI Symbol;Acc:MGI:88223]	21.946	115.431	93.0165	18.6231	21.7789	23.6203	3.59865	1.84746	up
ko05322	Systemic lupus erythematosus	6.42691e-08	ENSMUSG00000036896	C1qc	K03988	NA	complement component 1, q subcomponent, C chain [Source:MGI Symbol;Acc:MGI:88225]	11.6055	62.9327	45.6521	11.7359	13.7243	10.9651	3.29964	1.72231	up
ko05322	Systemic lupus erythematosus	6.42691e-08	ENSMUSG00000036905	C1qb	K03987	NA	complement component 1, q subcomponent, beta polypeptide [Source:MGI Symbol;Acc:MGI:88224]	22.1799	115.702	88.598	18.3356	23.4246	21.0566	3.6054	1.85016	up
ko05322	Systemic lupus erythematosus	6.42691e-08	ENSMUSG00000037548	H2-DMb2	K06752	NA	histocompatibility 2, class II, locus Mb2 [Source:MGI Symbol;Acc:MGI:95923]	0.282426	3.51574	2.50233	0.4497	0.232608	0.288867	6.4875	2.69766	up
ko05322	Systemic lupus erythematosus	6.42691e-08	ENSMUSG00000037649	H2-DMa	K06752	NA	histocompatibility 2, class II, locus DMa [Source:MGI Symbol;Acc:MGI:95921]	1.76129	12.5938	5.68891	1.46934	1.53644	1.19579	4.77061	2.25417	up
ko05322	Systemic lupus erythematosus	6.42691e-08	ENSMUSG00000041538	H2-Ob	K06752	NA	histocompatibility 2, O region beta locus [Source:MGI Symbol;Acc:MGI:95925]	0.0480017	0.358031	0.337186	0.0460795	0.0609524	0.12824	3.15897	1.65946	up
ko05322	Systemic lupus erythematosus	6.42691e-08	ENSMUSG00000055172	C1ra	K01330	EC:3.4.21.41	complement component 1, r subcomponent A [Source:MGI Symbol;Acc:MGI:1355313]	9.84068	27.7838	20.444	9.19614	10.1099	9.18354	2.03824	1.02732	up
ko05322	Systemic lupus erythematosus	6.42691e-08	ENSMUSG00000059089	Fcgr4	K06463	NA	Fc receptor, IgG, low affinity IV [Source:MGI Symbol;Acc:MGI:2179523]	1.20959	11.82	7.31627	0.549112	1.16855	1.02809	7.40995	2.88946	up
ko05322	Systemic lupus erythematosus	6.42691e-08	ENSMUSG00000060586	H2-Eb1	K06752	NA	histocompatibility 2, class II antigen E beta [Source:MGI Symbol;Acc:MGI:95901]	13.3398	83.2035	50.8424	9.73046	10.1404	9.65525	4.9917	2.31953	up
ko05322	Systemic lupus erythematosus	6.42691e-08	ENSMUSG00000073418	C4b	K03989	NA	complement component 4B (Chido blood group) [Source:MGI Symbol;Acc:MGI:88228]	15.0439	59.3553	50.3936	13.7389	17.3164	16.1719	2.64239	1.40184	up
ko05322	Systemic lupus erythematosus	6.42691e-08	ENSMUSG00000073421	H2-Ab1	K06752	NA	histocompatibility 2, class II antigen A, beta 1 [Source:MGI Symbol;Acc:MGI:103070]	14.7528	114.95	73.3099	7.57581	8.61874	10.8019	7.51999	2.91073	up
ko05322	Systemic lupus erythematosus	6.42691e-08	ENSMUSG00000079343	C1s2	K01331	EC:3.4.21.42	complement component 1, s subcomponent 2 [Source:MGI Symbol;Acc:MGI:3644269]	0.421869	0.800139	0.585942	0.335048	0.025581	0.297764	2.746	1.45733	up
ko05322	Systemic lupus erythematosus	6.42691e-08	ENSMUSG00000079547	H2-DMb1	K06752	NA	histocompatibility 2, class II, locus Mb1 [Source:MGI Symbol;Acc:MGI:95922]	3.50305	18.9008	13.2081	3.20603	2.67835	2.98971	4.01303	2.00469	up
ko05322	Systemic lupus erythematosus	6.42691e-08	ENSMUSG00000098470	C1rb	K01330	EC:3.4.21.41	complement component 1, r subcomponent B [Source:MGI Symbol;Acc:MGI:3779804]	1.245	3.55139	2.76106	0.40959	0.932314	1.28997	2.8715	1.52181	up
ko05323	Rheumatoid arthritis	2.42351e-12	ENSMUSG00000000290	Itgb2	K06464	NA	integrin beta 2 [Source:MGI Symbol;Acc:MGI:96611]	1.72463	19.6299	13.4	1.7982	1.61901	1.61953	6.9002	2.78664	up
ko05323	Rheumatoid arthritis	2.42351e-12	ENSMUSG00000000982	Ccl3	K05408	NA	chemokine (C-C motif) ligand 3 [Source:MGI Symbol;Acc:MGI:98260]	0.194727	2.36682	2.45477	0.421848	0.307048	0.33167	4.72985	2.24179	up
ko05323	Rheumatoid arthritis	2.42351e-12	ENSMUSG00000001750	Tcirg1	K02154	NA	T cell, immune regulator 1, ATPase, H+ transporting, lysosomal V0 protein A3 [Source:MGI Symbol;Acc:MGI:1350931]	4.46658	12.1346	10.0938	4.01828	4.82653	4.26963	2.03554	1.02541	up
ko05323	Rheumatoid arthritis	2.42351e-12	ENSMUSG00000022901	Cd86	K05413	NA	CD86 antigen [Source:MGI Symbol;Acc:MGI:101773]	0.495862	1.70739	1.23717	0.215317	0.347881	0.403234	3.55992	1.83185	up
ko05323	Rheumatoid arthritis	2.42351e-12	ENSMUSG00000024334	H2-Oa	K06752	NA	histocompatibility 2, O region alpha locus [Source:MGI Symbol;Acc:MGI:95924]	0.159812	2.30961	0.774346	0.183211	0.223855	0.068153	6.82584	2.77101	up
ko05323	Rheumatoid arthritis	2.42351e-12	ENSMUSG00000024399	Ltb	K03157	NA	lymphotoxin B [Source:MGI Symbol;Acc:MGI:104796]	0.357288	2.48957	2.11598	0.415092	0.3568	0.188632	5.1668	2.36927	up
ko05323	Rheumatoid arthritis	2.42351e-12	ENSMUSG00000026012	Cd28	K06470	NA	CD28 antigen [Source:MGI Symbol;Acc:MGI:88327]	0.0658512	0.21153	0.281076	0.0427251	0.0667394	0.0578594	3.33758	1.7388	up
ko05323	Rheumatoid arthritis	2.42351e-12	ENSMUSG00000027995	Tlr2	NA	NA	toll-like receptor 2 [Source:MGI Symbol;Acc:MGI:1346060]	1.33098	4.22529	3.55417	1.1552	1.60966	1.45206	2.16045	1.11133	up
ko05323	Rheumatoid arthritis	2.42351e-12	ENSMUSG00000028238	Atp6v0d2	K02146	NA	ATPase, H+ transporting, lysosomal V0 subunit D2 [Source:MGI Symbol;Acc:MGI:1924415]	0.407308	7.28373	6.79821	0.691064	0.638544	0.657119	7.29303	2.86652	up
ko05323	Rheumatoid arthritis	2.42351e-12	ENSMUSG00000029371	Cxcl5	K05506	NA	chemokine (C-X-C motif) ligand 5 [Source:MGI Symbol;Acc:MGI:1096868]	0.743742	0.386882	0.380898	0.69101	1.08165	1.36637	0.481524	-1.05432	down
ko05323	Rheumatoid arthritis	2.42351e-12	ENSMUSG00000030830	Itgal	K05718	NA	integrin alpha L [Source:MGI Symbol;Acc:MGI:96606]	0.233571	2.75044	1.84867	0.185352	0.171787	0.235663	8.15228	3.0272	up
ko05323	Rheumatoid arthritis	2.42351e-12	ENSMUSG00000035042	Ccl5	K12499	NA	chemokine (C-C motif) ligand 5 [Source:MGI Symbol;Acc:MGI:98262]	1.25731	26.6945	12.5403	0.821283	0.385608	1.48834	15.0236	3.90916	up
ko05323	Rheumatoid arthritis	2.42351e-12	ENSMUSG00000035385	Ccl2	K14624	NA	chemokine (C-C motif) ligand 2 [Source:MGI Symbol;Acc:MGI:98259]	0.223182	3.84483	2.64625	0.712546	0.0001	0.605132	5.09514	2.34912	up
ko05323	Rheumatoid arthritis	2.42351e-12	ENSMUSG00000036594	H2-Aa	K06752	NA	histocompatibility 2, class II antigen A, alpha [Source:MGI Symbol;Acc:MGI:95895]	14.0991	103.868	63.3023	9.4901	8.5502	9.15223	6.66614	2.73685	up
ko05323	Rheumatoid arthritis	2.42351e-12	ENSMUSG00000037405	Icam1	K06490	NA	intercellular adhesion molecule 1 [Source:MGI Symbol;Acc:MGI:96392]	2.72823	8.44224	6.56168	2.88153	2.49557	2.53179	2.24205	1.16482	up
ko05323	Rheumatoid arthritis	2.42351e-12	ENSMUSG00000037548	H2-DMb2	K06752	NA	histocompatibility 2, class II, locus Mb2 [Source:MGI Symbol;Acc:MGI:95923]	0.282426	3.51574	2.50233	0.4497	0.232608	0.288867	6.4875	2.69766	up
ko05323	Rheumatoid arthritis	2.42351e-12	ENSMUSG00000037649	H2-DMa	K06752	NA	histocompatibility 2, class II, locus DMa [Source:MGI Symbol;Acc:MGI:95921]	1.76129	12.5938	5.68891	1.46934	1.53644	1.19579	4.77061	2.25417	up
ko05323	Rheumatoid arthritis	2.42351e-12	ENSMUSG00000041538	H2-Ob	K06752	NA	histocompatibility 2, O region beta locus [Source:MGI Symbol;Acc:MGI:95925]	0.0480017	0.358031	0.337186	0.0460795	0.0609524	0.12824	3.15897	1.65946	up
ko05323	Rheumatoid arthritis	2.42351e-12	ENSMUSG00000060586	H2-Eb1	K06752	NA	histocompatibility 2, class II antigen E beta [Source:MGI Symbol;Acc:MGI:95901]	13.3398	83.2035	50.8424	9.73046	10.1404	9.65525	4.9917	2.31953	up
ko05323	Rheumatoid arthritis	2.42351e-12	ENSMUSG00000073421	H2-Ab1	K06752	NA	histocompatibility 2, class II antigen A, beta 1 [Source:MGI Symbol;Acc:MGI:103070]	14.7528	114.95	73.3099	7.57581	8.61874	10.8019	7.51999	2.91073	up
ko05323	Rheumatoid arthritis	2.42351e-12	ENSMUSG00000079547	H2-DMb1	K06752	NA	histocompatibility 2, class II, locus Mb1 [Source:MGI Symbol;Acc:MGI:95922]	3.50305	18.9008	13.2081	3.20603	2.67835	2.98971	4.01303	2.00469	up
ko05330	Allograft rejection	0	ENSMUSG00000015437	Gzmb	K01353	EC:3.4.21.79	granzyme B [Source:MGI Symbol;Acc:MGI:109267]	0.162656	2.76663	1.45373	0.030611	0.046748	0.0001	56.5851	5.82235	up
ko05330	Allograft rejection	0	ENSMUSG00000016206	H2-M3	K06751	NA	histocompatibility 2, M region locus 3 [Source:MGI Symbol;Acc:MGI:95915]	2.56798	10.9136	7.0046	2.0314	2.26817	1.83937	3.33708	1.73859	up
ko05330	Allograft rejection	0	ENSMUSG00000016283	H2-M2	K06751	NA	histocompatibility 2, M region locus 2 [Source:MGI Symbol;Acc:MGI:95914]	0.0416261	11.9525	10.7114	0.0566834	0.131714	0.031023	103.48	6.6932	up
ko05330	Allograft rejection	0	ENSMUSG00000022901	Cd86	K05413	NA	CD86 antigen [Source:MGI Symbol;Acc:MGI:101773]	0.495862	1.70739	1.23717	0.215317	0.347881	0.403234	3.55992	1.83185	up
ko05330	Allograft rejection	0	ENSMUSG00000024334	H2-Oa	K06752	NA	histocompatibility 2, O region alpha locus [Source:MGI Symbol;Acc:MGI:95924]	0.159812	2.30961	0.774346	0.183211	0.223855	0.068153	6.82584	2.77101	up
ko05330	Allograft rejection	0	ENSMUSG00000026012	Cd28	K06470	NA	CD28 antigen [Source:MGI Symbol;Acc:MGI:88327]	0.0658512	0.21153	0.281076	0.0427251	0.0667394	0.0578594	3.33758	1.7388	up
ko05330	Allograft rejection	0	ENSMUSG00000035929	H2-Q4	K06751	NA	histocompatibility 2, Q region locus 4 [Source:MGI Symbol;Acc:MGI:95933]	16.3465	149.482	81.0163	8.81942	8.20424	11.9277	8.52618	3.0919	up
ko05330	Allograft rejection	0	ENSMUSG00000036594	H2-Aa	K06752	NA	histocompatibility 2, class II antigen A, alpha [Source:MGI Symbol;Acc:MGI:95895]	14.0991	103.868	63.3023	9.4901	8.5502	9.15223	6.66614	2.73685	up
ko05330	Allograft rejection	0	ENSMUSG00000037548	H2-DMb2	K06752	NA	histocompatibility 2, class II, locus Mb2 [Source:MGI Symbol;Acc:MGI:95923]	0.282426	3.51574	2.50233	0.4497	0.232608	0.288867	6.4875	2.69766	up
ko05330	Allograft rejection	0	ENSMUSG00000037649	H2-DMa	K06752	NA	histocompatibility 2, class II, locus DMa [Source:MGI Symbol;Acc:MGI:95921]	1.76129	12.5938	5.68891	1.46934	1.53644	1.19579	4.77061	2.25417	up
ko05330	Allograft rejection	0	ENSMUSG00000041538	H2-Ob	K06752	NA	histocompatibility 2, O region beta locus [Source:MGI Symbol;Acc:MGI:95925]	0.0480017	0.358031	0.337186	0.0460795	0.0609524	0.12824	3.15897	1.65946	up
ko05330	Allograft rejection	0	ENSMUSG00000053835	H2-T24	K06751	NA	histocompatibility 2, T region locus 24 [Source:MGI Symbol;Acc:MGI:95958]	1.07535	3.86426	2.91976	0.642367	1.34366	0.967324	2.66117	1.41206	up
ko05330	Allograft rejection	0	ENSMUSG00000056116	H2-T22	K06751	NA	histocompatibility 2, T region locus 22 [Source:MGI Symbol;Acc:MGI:95956]	10.3356	33.0527	25.3663	7.0642	7.40587	9.02786	2.92598	1.54892	up
ko05330	Allograft rejection	0	ENSMUSG00000060550	H2-Q7	K06751	NA	histocompatibility 2, Q region locus 7 [Source:MGI Symbol;Acc:MGI:95936]	5.33829	85.1423	40.9243	2.425	1.55273	2.98349	18.8767	4.23853	up
ko05330	Allograft rejection	0	ENSMUSG00000060586	H2-Eb1	K06752	NA	histocompatibility 2, class II antigen E beta [Source:MGI Symbol;Acc:MGI:95901]	13.3398	83.2035	50.8424	9.73046	10.1404	9.65525	4.9917	2.31953	up
ko05330	Allograft rejection	0	ENSMUSG00000061232	H2-K1	K06751	NA	histocompatibility 2, K1, K region [Source:MGI Symbol;Acc:MGI:95904]	47.0591	274.003	166.218	37.1264	28.3173	33.4482	4.92739	2.30082	up
ko05330	Allograft rejection	0	ENSMUSG00000067212	H2-T23	K06751	NA	histocompatibility 2, T region locus 23 [Source:MGI Symbol;Acc:MGI:95957]	12.188	53.0381	32.3601	8.04703	10.3193	12.2534	3.18704	1.67222	up
ko05330	Allograft rejection	0	ENSMUSG00000073409	H2-Q6	K06751	NA	histocompatibility 2, Q region locus 6 [Source:MGI Symbol;Acc:MGI:95935]	10.4234	179.744	87.0727	4.80257	3.6179	6.28472	18.8532	4.23674	up
ko05330	Allograft rejection	0	ENSMUSG00000073411	H2-D1	K06751	NA	histocompatibility 2, D region locus 1 [Source:MGI Symbol;Acc:MGI:95896]	112.696	559.026	354.824	81.8308	76.1406	99.9095	3.9807	1.99302	up
ko05330	Allograft rejection	0	ENSMUSG00000073421	H2-Ab1	K06752	NA	histocompatibility 2, class II antigen A, beta 1 [Source:MGI Symbol;Acc:MGI:103070]	14.7528	114.95	73.3099	7.57581	8.61874	10.8019	7.51999	2.91073	up
ko05330	Allograft rejection	0	ENSMUSG00000079492	Gm11127	K06751	NA	predicted gene 11127 [Source:MGI Symbol;Acc:MGI:3779381]	0.0001	1.99177	1.24103	0.139003	0.226025	0.0001	8.85416	3.14635	up
ko05330	Allograft rejection	0	ENSMUSG00000079547	H2-DMb1	K06752	NA	histocompatibility 2, class II, locus Mb1 [Source:MGI Symbol;Acc:MGI:95922]	3.50305	18.9008	13.2081	3.20603	2.67835	2.98971	4.01303	2.00469	up
ko05330	Allograft rejection	0	ENSMUSG00000091705	H2-Q2	K06751	NA	histocompatibility 2, Q region locus 2 [Source:MGI Symbol;Acc:MGI:95931]	0.190716	4.4113	2.12864	0.1684	0.159545	0.287293	10.9399	3.45153	up
ko05332	Graft-versus-host disease	2.22045e-16	ENSMUSG00000015437	Gzmb	K01353	EC:3.4.21.79	granzyme B [Source:MGI Symbol;Acc:MGI:109267]	0.162656	2.76663	1.45373	0.030611	0.046748	0.0001	56.5851	5.82235	up
ko05332	Graft-versus-host disease	2.22045e-16	ENSMUSG00000016206	H2-M3	K06751	NA	histocompatibility 2, M region locus 3 [Source:MGI Symbol;Acc:MGI:95915]	2.56798	10.9136	7.0046	2.0314	2.26817	1.83937	3.33708	1.73859	up
ko05332	Graft-versus-host disease	2.22045e-16	ENSMUSG00000016283	H2-M2	K06751	NA	histocompatibility 2, M region locus 2 [Source:MGI Symbol;Acc:MGI:95914]	0.0416261	11.9525	10.7114	0.0566834	0.131714	0.031023	103.48	6.6932	up
ko05332	Graft-versus-host disease	2.22045e-16	ENSMUSG00000022901	Cd86	K05413	NA	CD86 antigen [Source:MGI Symbol;Acc:MGI:101773]	0.495862	1.70739	1.23717	0.215317	0.347881	0.403234	3.55992	1.83185	up
ko05332	Graft-versus-host disease	2.22045e-16	ENSMUSG00000024334	H2-Oa	K06752	NA	histocompatibility 2, O region alpha locus [Source:MGI Symbol;Acc:MGI:95924]	0.159812	2.30961	0.774346	0.183211	0.223855	0.068153	6.82584	2.77101	up
ko05332	Graft-versus-host disease	2.22045e-16	ENSMUSG00000026012	Cd28	K06470	NA	CD28 antigen [Source:MGI Symbol;Acc:MGI:88327]	0.0658512	0.21153	0.281076	0.0427251	0.0667394	0.0578594	3.33758	1.7388	up
ko05332	Graft-versus-host disease	2.22045e-16	ENSMUSG00000035929	H2-Q4	K06751	NA	histocompatibility 2, Q region locus 4 [Source:MGI Symbol;Acc:MGI:95933]	16.3465	149.482	81.0163	8.81942	8.20424	11.9277	8.52618	3.0919	up
ko05332	Graft-versus-host disease	2.22045e-16	ENSMUSG00000036594	H2-Aa	K06752	NA	histocompatibility 2, class II antigen A, alpha [Source:MGI Symbol;Acc:MGI:95895]	14.0991	103.868	63.3023	9.4901	8.5502	9.15223	6.66614	2.73685	up
ko05332	Graft-versus-host disease	2.22045e-16	ENSMUSG00000037548	H2-DMb2	K06752	NA	histocompatibility 2, class II, locus Mb2 [Source:MGI Symbol;Acc:MGI:95923]	0.282426	3.51574	2.50233	0.4497	0.232608	0.288867	6.4875	2.69766	up
ko05332	Graft-versus-host disease	2.22045e-16	ENSMUSG00000037649	H2-DMa	K06752	NA	histocompatibility 2, class II, locus DMa [Source:MGI Symbol;Acc:MGI:95921]	1.76129	12.5938	5.68891	1.46934	1.53644	1.19579	4.77061	2.25417	up
ko05332	Graft-versus-host disease	2.22045e-16	ENSMUSG00000041538	H2-Ob	K06752	NA	histocompatibility 2, O region beta locus [Source:MGI Symbol;Acc:MGI:95925]	0.0480017	0.358031	0.337186	0.0460795	0.0609524	0.12824	3.15897	1.65946	up
ko05332	Graft-versus-host disease	2.22045e-16	ENSMUSG00000053835	H2-T24	K06751	NA	histocompatibility 2, T region locus 24 [Source:MGI Symbol;Acc:MGI:95958]	1.07535	3.86426	2.91976	0.642367	1.34366	0.967324	2.66117	1.41206	up
ko05332	Graft-versus-host disease	2.22045e-16	ENSMUSG00000056116	H2-T22	K06751	NA	histocompatibility 2, T region locus 22 [Source:MGI Symbol;Acc:MGI:95956]	10.3356	33.0527	25.3663	7.0642	7.40587	9.02786	2.92598	1.54892	up
ko05332	Graft-versus-host disease	2.22045e-16	ENSMUSG00000060550	H2-Q7	K06751	NA	histocompatibility 2, Q region locus 7 [Source:MGI Symbol;Acc:MGI:95936]	5.33829	85.1423	40.9243	2.425	1.55273	2.98349	18.8767	4.23853	up
ko05332	Graft-versus-host disease	2.22045e-16	ENSMUSG00000060586	H2-Eb1	K06752	NA	histocompatibility 2, class II antigen E beta [Source:MGI Symbol;Acc:MGI:95901]	13.3398	83.2035	50.8424	9.73046	10.1404	9.65525	4.9917	2.31953	up
ko05332	Graft-versus-host disease	2.22045e-16	ENSMUSG00000061232	H2-K1	K06751	NA	histocompatibility 2, K1, K region [Source:MGI Symbol;Acc:MGI:95904]	47.0591	274.003	166.218	37.1264	28.3173	33.4482	4.92739	2.30082	up
ko05332	Graft-versus-host disease	2.22045e-16	ENSMUSG00000067212	H2-T23	K06751	NA	histocompatibility 2, T region locus 23 [Source:MGI Symbol;Acc:MGI:95957]	12.188	53.0381	32.3601	8.04703	10.3193	12.2534	3.18704	1.67222	up
ko05332	Graft-versus-host disease	2.22045e-16	ENSMUSG00000073409	H2-Q6	K06751	NA	histocompatibility 2, Q region locus 6 [Source:MGI Symbol;Acc:MGI:95935]	10.4234	179.744	87.0727	4.80257	3.6179	6.28472	18.8532	4.23674	up
ko05332	Graft-versus-host disease	2.22045e-16	ENSMUSG00000073411	H2-D1	K06751	NA	histocompatibility 2, D region locus 1 [Source:MGI Symbol;Acc:MGI:95896]	112.696	559.026	354.824	81.8308	76.1406	99.9095	3.9807	1.99302	up
ko05332	Graft-versus-host disease	2.22045e-16	ENSMUSG00000073421	H2-Ab1	K06752	NA	histocompatibility 2, class II antigen A, beta 1 [Source:MGI Symbol;Acc:MGI:103070]	14.7528	114.95	73.3099	7.57581	8.61874	10.8019	7.51999	2.91073	up
ko05332	Graft-versus-host disease	2.22045e-16	ENSMUSG00000079492	Gm11127	K06751	NA	predicted gene 11127 [Source:MGI Symbol;Acc:MGI:3779381]	0.0001	1.99177	1.24103	0.139003	0.226025	0.0001	8.85416	3.14635	up
ko05332	Graft-versus-host disease	2.22045e-16	ENSMUSG00000079547	H2-DMb1	K06752	NA	histocompatibility 2, class II, locus Mb1 [Source:MGI Symbol;Acc:MGI:95922]	3.50305	18.9008	13.2081	3.20603	2.67835	2.98971	4.01303	2.00469	up
ko05332	Graft-versus-host disease	2.22045e-16	ENSMUSG00000091705	H2-Q2	K06751	NA	histocompatibility 2, Q region locus 2 [Source:MGI Symbol;Acc:MGI:95931]	0.190716	4.4113	2.12864	0.1684	0.159545	0.287293	10.9399	3.45153	up
ko05340	Primary immunodeficiency	1.17326e-11	ENSMUSG00000000409	Lck	K05856	EC:2.7.10.2	lymphocyte protein tyrosine kinase [Source:MGI Symbol;Acc:MGI:96756]	0.206276	3.20464	2.5453	0.321293	0.253536	0.347575	6.45728	2.69093	up
ko05340	Primary immunodeficiency	1.17326e-11	ENSMUSG00000003882	Il7r	K05072	NA	interleukin 7 receptor [Source:MGI Symbol;Acc:MGI:96562]	0.0596	2.12427	1.70721	0.0965426	0.0876216	0.0908921	14.1465	3.82237	up
ko05340	Primary immunodeficiency	1.17326e-11	ENSMUSG00000022504	Ciita	K08060	NA	class II transactivator [Source:MGI Symbol;Acc:MGI:108445]	0.3051	2.26967	1.37004	0.0626897	0.145424	0.0947096	13.0268	3.70341	up
ko05340	Primary immunodeficiency	1.17326e-11	ENSMUSG00000023274	Cd4	K06454	NA	CD4 antigen [Source:MGI Symbol;Acc:MGI:88335]	0.773197	3.54339	2.77965	0.593744	0.7512	0.671833	3.5186	1.815	up
ko05340	Primary immunodeficiency	1.17326e-11	ENSMUSG00000024339	Tap2	NA	NA	transporter 2, ATP-binding cassette, sub-family B (MDR/TAP) [Source:MGI Symbol;Acc:MGI:98484]	8.61259	27.6046	20.1039	6.35199	5.26869	7.29298	2.9778	1.57425	up
ko05340	Primary immunodeficiency	1.17326e-11	ENSMUSG00000026009	Icos	K06713	NA	inducible T cell co-stimulator [Source:MGI Symbol;Acc:MGI:1858745]	0.0219056	0.388362	0.407504	0.0365836	0.0588558	0.0409403	5.99628	2.58407	up
ko05340	Primary immunodeficiency	1.17326e-11	ENSMUSG00000026395	Ptprc	K06478	EC:3.1.3.48	protein tyrosine phosphatase, receptor type, C [Source:MGI Symbol;Acc:MGI:97810]	0.269423	1.76331	1.18994	0.185909	0.2128	0.297287	4.63031	2.21111	up
ko05340	Primary immunodeficiency	1.17326e-11	ENSMUSG00000031264	Btk	K07370	EC:2.7.10.2	Bruton agammaglobulinemia tyrosine kinase [Source:MGI Symbol;Acc:MGI:88216]	0.277843	1.00818	0.866761	0.143197	0.23702	0.203135	3.69036	1.88376	up
ko05340	Primary immunodeficiency	1.17326e-11	ENSMUSG00000031304	Il2rg	K05070	NA	interleukin 2 receptor, gamma chain [Source:MGI Symbol;Acc:MGI:96551]	1.05258	8.30491	6.81759	1.13755	1.1016	0.751172	5.40915	2.4354	up
ko05340	Primary immunodeficiency	1.17326e-11	ENSMUSG00000032093	Cd3e	K06451	NA	CD3 antigen, epsilon polypeptide [Source:MGI Symbol;Acc:MGI:88332]	0.0486546	0.872262	0.776788	0.0372341	0.0001	0.072306	15.4843	3.95274	up
ko05340	Primary immunodeficiency	1.17326e-11	ENSMUSG00000032094	Cd3d	K06450	NA	CD3 antigen, delta polypeptide [Source:MGI Symbol;Acc:MGI:88331]	0.133188	1.51507	1.02354	0.0001	0.0001	0.0001	8905.98	13.1206	up
ko05340	Primary immunodeficiency	1.17326e-11	ENSMUSG00000037321	Tap1	NA	NA	transporter 1, ATP-binding cassette, sub-family B (MDR/TAP) [Source:MGI Symbol;Acc:MGI:98483]	5.00638	29.1901	13.616	2.19036	3.01918	2.95162	5.85854	2.55054	up
ko05340	Primary immunodeficiency	1.17326e-11	ENSMUSG00000053044	Cd8b1	K06459	NA	CD8 antigen, beta chain 1 [Source:MGI Symbol;Acc:MGI:88347]	0.410453	2.27508	2.44913	0.253841	0.359691	0.206981	6.25786	2.64567	up
ko05340	Primary immunodeficiency	1.17326e-11	ENSMUSG00000053977	Cd8a	K06458	NA	CD8 antigen, alpha chain [Source:MGI Symbol;Acc:MGI:88346]	0.224968	3.33525	2.51943	0.125963	0.153549	0.20638	12.5123	3.64528	up
ko05410	Hypertrophic cardiomyopathy (HCM)	0.965377	ENSMUSG00000035458	Tnni3	K12044	NA	troponin I, cardiac 3 [Source:MGI Symbol;Acc:MGI:98783]	0.560751	0.979516	0.975333	0.422014	0.310056	0.291919	2.45667	1.2967	up
ko05414	Dilated cardiomyopathy (DCM)	0.96923	ENSMUSG00000035458	Tnni3	K12044	NA	troponin I, cardiac 3 [Source:MGI Symbol;Acc:MGI:98783]	0.560751	0.979516	0.975333	0.422014	0.310056	0.291919	2.45667	1.2967	up
ko05416	Viral myocarditis	0	ENSMUSG00000000290	Itgb2	K06464	NA	integrin beta 2 [Source:MGI Symbol;Acc:MGI:96611]	1.72463	19.6299	13.4	1.7982	1.61901	1.61953	6.9002	2.78664	up
ko05416	Viral myocarditis	0	ENSMUSG00000016206	H2-M3	K06751	NA	histocompatibility 2, M region locus 3 [Source:MGI Symbol;Acc:MGI:95915]	2.56798	10.9136	7.0046	2.0314	2.26817	1.83937	3.33708	1.73859	up
ko05416	Viral myocarditis	0	ENSMUSG00000016283	H2-M2	K06751	NA	histocompatibility 2, M region locus 2 [Source:MGI Symbol;Acc:MGI:95914]	0.0416261	11.9525	10.7114	0.0566834	0.131714	0.031023	103.48	6.6932	up
ko05416	Viral myocarditis	0	ENSMUSG00000022901	Cd86	K05413	NA	CD86 antigen [Source:MGI Symbol;Acc:MGI:101773]	0.495862	1.70739	1.23717	0.215317	0.347881	0.403234	3.55992	1.83185	up
ko05416	Viral myocarditis	0	ENSMUSG00000024334	H2-Oa	K06752	NA	histocompatibility 2, O region alpha locus [Source:MGI Symbol;Acc:MGI:95924]	0.159812	2.30961	0.774346	0.183211	0.223855	0.068153	6.82584	2.77101	up
ko05416	Viral myocarditis	0	ENSMUSG00000026012	Cd28	K06470	NA	CD28 antigen [Source:MGI Symbol;Acc:MGI:88327]	0.0658512	0.21153	0.281076	0.0427251	0.0667394	0.0578594	3.33758	1.7388	up
ko05416	Viral myocarditis	0	ENSMUSG00000030830	Itgal	K05718	NA	integrin alpha L [Source:MGI Symbol;Acc:MGI:96606]	0.233571	2.75044	1.84867	0.185352	0.171787	0.235663	8.15228	3.0272	up
ko05416	Viral myocarditis	0	ENSMUSG00000033220	Rac2	K07860	NA	Rac family small GTPase 2 [Source:MGI Symbol;Acc:MGI:97846]	0.914882	8.05956	5.86397	0.863735	0.675481	0.924	6.024	2.59072	up
ko05416	Viral myocarditis	0	ENSMUSG00000035929	H2-Q4	K06751	NA	histocompatibility 2, Q region locus 4 [Source:MGI Symbol;Acc:MGI:95933]	16.3465	149.482	81.0163	8.81942	8.20424	11.9277	8.52618	3.0919	up
ko05416	Viral myocarditis	0	ENSMUSG00000036594	H2-Aa	K06752	NA	histocompatibility 2, class II antigen A, alpha [Source:MGI Symbol;Acc:MGI:95895]	14.0991	103.868	63.3023	9.4901	8.5502	9.15223	6.66614	2.73685	up
ko05416	Viral myocarditis	0	ENSMUSG00000037405	Icam1	K06490	NA	intercellular adhesion molecule 1 [Source:MGI Symbol;Acc:MGI:96392]	2.72823	8.44224	6.56168	2.88153	2.49557	2.53179	2.24205	1.16482	up
ko05416	Viral myocarditis	0	ENSMUSG00000037548	H2-DMb2	K06752	NA	histocompatibility 2, class II, locus Mb2 [Source:MGI Symbol;Acc:MGI:95923]	0.282426	3.51574	2.50233	0.4497	0.232608	0.288867	6.4875	2.69766	up
ko05416	Viral myocarditis	0	ENSMUSG00000037649	H2-DMa	K06752	NA	histocompatibility 2, class II, locus DMa [Source:MGI Symbol;Acc:MGI:95921]	1.76129	12.5938	5.68891	1.46934	1.53644	1.19579	4.77061	2.25417	up
ko05416	Viral myocarditis	0	ENSMUSG00000041538	H2-Ob	K06752	NA	histocompatibility 2, O region beta locus [Source:MGI Symbol;Acc:MGI:95925]	0.0480017	0.358031	0.337186	0.0460795	0.0609524	0.12824	3.15897	1.65946	up
ko05416	Viral myocarditis	0	ENSMUSG00000053835	H2-T24	K06751	NA	histocompatibility 2, T region locus 24 [Source:MGI Symbol;Acc:MGI:95958]	1.07535	3.86426	2.91976	0.642367	1.34366	0.967324	2.66117	1.41206	up
ko05416	Viral myocarditis	0	ENSMUSG00000056116	H2-T22	K06751	NA	histocompatibility 2, T region locus 22 [Source:MGI Symbol;Acc:MGI:95956]	10.3356	33.0527	25.3663	7.0642	7.40587	9.02786	2.92598	1.54892	up
ko05416	Viral myocarditis	0	ENSMUSG00000060550	H2-Q7	K06751	NA	histocompatibility 2, Q region locus 7 [Source:MGI Symbol;Acc:MGI:95936]	5.33829	85.1423	40.9243	2.425	1.55273	2.98349	18.8767	4.23853	up
ko05416	Viral myocarditis	0	ENSMUSG00000060586	H2-Eb1	K06752	NA	histocompatibility 2, class II antigen E beta [Source:MGI Symbol;Acc:MGI:95901]	13.3398	83.2035	50.8424	9.73046	10.1404	9.65525	4.9917	2.31953	up
ko05416	Viral myocarditis	0	ENSMUSG00000061232	H2-K1	K06751	NA	histocompatibility 2, K1, K region [Source:MGI Symbol;Acc:MGI:95904]	47.0591	274.003	166.218	37.1264	28.3173	33.4482	4.92739	2.30082	up
ko05416	Viral myocarditis	0	ENSMUSG00000067212	H2-T23	K06751	NA	histocompatibility 2, T region locus 23 [Source:MGI Symbol;Acc:MGI:95957]	12.188	53.0381	32.3601	8.04703	10.3193	12.2534	3.18704	1.67222	up
ko05416	Viral myocarditis	0	ENSMUSG00000073409	H2-Q6	K06751	NA	histocompatibility 2, Q region locus 6 [Source:MGI Symbol;Acc:MGI:95935]	10.4234	179.744	87.0727	4.80257	3.6179	6.28472	18.8532	4.23674	up
ko05416	Viral myocarditis	0	ENSMUSG00000073411	H2-D1	K06751	NA	histocompatibility 2, D region locus 1 [Source:MGI Symbol;Acc:MGI:95896]	112.696	559.026	354.824	81.8308	76.1406	99.9095	3.9807	1.99302	up
ko05416	Viral myocarditis	0	ENSMUSG00000073421	H2-Ab1	K06752	NA	histocompatibility 2, class II antigen A, beta 1 [Source:MGI Symbol;Acc:MGI:103070]	14.7528	114.95	73.3099	7.57581	8.61874	10.8019	7.51999	2.91073	up
ko05416	Viral myocarditis	0	ENSMUSG00000079492	Gm11127	K06751	NA	predicted gene 11127 [Source:MGI Symbol;Acc:MGI:3779381]	0.0001	1.99177	1.24103	0.139003	0.226025	0.0001	8.85416	3.14635	up
ko05416	Viral myocarditis	0	ENSMUSG00000079547	H2-DMb1	K06752	NA	histocompatibility 2, class II, locus Mb1 [Source:MGI Symbol;Acc:MGI:95922]	3.50305	18.9008	13.2081	3.20603	2.67835	2.98971	4.01303	2.00469	up
ko05416	Viral myocarditis	0	ENSMUSG00000091705	H2-Q2	K06751	NA	histocompatibility 2, Q region locus 2 [Source:MGI Symbol;Acc:MGI:95931]	0.190716	4.4113	2.12864	0.1684	0.159545	0.287293	10.9399	3.45153	up
ko05418	Fluid shear stress and atherosclerosis	0.298498	ENSMUSG00000006519	Cyba	K08009	NA	cytochrome b-245, alpha polypeptide [Source:MGI Symbol;Acc:MGI:1316658]	8.0143	33.2377	26.6153	7.36027	9.52892	8.42472	2.68103	1.42279	up
ko05418	Fluid shear stress and atherosclerosis	0.298498	ENSMUSG00000015950	Ncf1	K08011	NA	neutrophil cytosolic factor 1 [Source:MGI Symbol;Acc:MGI:97283]	0.977229	4.48379	3.97761	0.827799	0.789	0.76279	3.9665	1.98786	up
ko05418	Fluid shear stress and atherosclerosis	0.298498	ENSMUSG00000026480	Ncf2	K08010	NA	neutrophil cytosolic factor 2 [Source:MGI Symbol;Acc:MGI:97284]	0.623971	1.44258	1.37579	0.469231	0.662399	0.544006	2.05435	1.03868	up
ko05418	Fluid shear stress and atherosclerosis	0.298498	ENSMUSG00000027962	Vcam1	K06527	NA	vascular cell adhesion molecule 1 [Source:MGI Symbol;Acc:MGI:98926]	1.65902	6.52998	5.73526	1.84102	1.97458	1.87916	2.4451	1.28989	up
ko05418	Fluid shear stress and atherosclerosis	0.298498	ENSMUSG00000033220	Rac2	K07860	NA	Rac family small GTPase 2 [Source:MGI Symbol;Acc:MGI:97846]	0.914882	8.05956	5.86397	0.863735	0.675481	0.924	6.024	2.59072	up
ko05418	Fluid shear stress and atherosclerosis	0.298498	ENSMUSG00000035385	Ccl2	K14624	NA	chemokine (C-C motif) ligand 2 [Source:MGI Symbol;Acc:MGI:98259]	0.223182	3.84483	2.64625	0.712546	0.0001	0.605132	5.09514	2.34912	up
ko05418	Fluid shear stress and atherosclerosis	0.298498	ENSMUSG00000037405	Icam1	K06490	NA	intercellular adhesion molecule 1 [Source:MGI Symbol;Acc:MGI:96392]	2.72823	8.44224	6.56168	2.88153	2.49557	2.53179	2.24205	1.16482	up
